# Supplementary material for: Cohesin mutations alter DNA damage repair and chromatin structure and create therapeutic vulnerabilities in MDS/AML
Source: JCI Insight. 2021 Feb 8;6(3):e142149. doi: 10.1172/jci.insight.142149 (PMC7934867; doi:10.1172/jci.insight.142149)
Supplement: Supplemental Table 1 [file jciinsight-6-142149-s253.xlsx]

## Sheet: Supplemental Table S1
Gene	sgRNA	KO|beta	KO|z	KO|wald-p-value	KO|wald-fdr
SH3GL1	4	-0.44959	-13.47	2.36e-41	4.1e-38
SNRPB2	4	-0.41983	-12.251	1.65e-34	1.84e-31
CHMP3	4	-0.39073	-11.601	4.06e-31	2.5e-28
IRS2	4	-0.40002	-10.658	1.6e-26	5.86e-24
STAG1	4	-0.34575	-10.118	4.59e-24	1.37e-21
AHR	4	-0.32465	-9.6403	5.4e-22	1.2e-19
CASP9	4	-0.32945	-9.6321	5.85e-22	1.29e-19
ETV6	4	-0.30118	-9.5283	1.6e-21	3.22e-19
ZMYND8	4	-0.31064	-9.4703	2.79e-21	5.38e-19
DEPDC5	4	-0.28921	-9.3026	1.37e-20	2.4e-18
RNF103-CHMP3	4	-0.2965	-9.1438	6.03e-20	9.76e-18
BCL2L1	4	-0.30085	-8.8311	1.04e-18	1.49e-16
TSC2	4	-0.2948	-8.7598	1.96e-18	2.65e-16
ICE2	4	-0.28126	-8.7199	2.78e-18	3.67e-16
KEAP1	4	-0.30012	-8.5958	8.27e-18	1.01e-15
AGFG1	4	-0.26603	-8.3365	7.65e-17	8.45e-15
CYB5B	4	-0.26997	-8.2405	1.71e-16	1.82e-14
AP2B1	4	-0.26056	-8.0576	7.78e-16	7.62e-14
DFFA	4	-0.27494	-8.0468	8.5e-16	8.28e-14
CBFB	3	-0.33899	-7.839	4.54e-15	4.07e-13
CCDC117	4	-0.25924	-7.6652	1.79e-14	1.48e-12
KDM5C	4	-0.27	-7.5349	4.89e-14	3.89e-12
FAM122A	4	-0.28588	-7.4524	9.17e-14	7.18e-12
PPP2R2A	4	-0.23295	-7.3225	2.43e-13	1.82e-11
DFFB	3	-0.30187	-7.3166	2.54e-13	1.88e-11
AMD1	4	-0.2308	-7.2287	4.88e-13	3.5e-11
SZT2	4	-0.23278	-7.2192	5.23e-13	3.74e-11
RMND5A	4	-0.24849	-7.211	5.55e-13	3.94e-11
STXBP3	4	-0.22958	-7.0753	1.49e-12	1.02e-10
YTHDF2	4	-0.24018	-7.0525	1.76e-12	1.19e-10
ITFG2	4	-0.22191	-7.0383	1.95e-12	1.3e-10
TAMM41	4	-0.24804	-7.0065	2.44e-12	1.63e-10
RAB10	4	-0.24457	-6.999	2.58e-12	1.7e-10
SESN2	4	-0.22347	-6.9881	2.79e-12	1.83e-10
KCTD10	4	-0.2291	-6.9873	2.8e-12	1.83e-10
RUNX1	4	-0.22989	-6.8728	6.3e-12	3.97e-10
SATB1	4	-0.24521	-6.8332	8.31e-12	5.12e-10
CEBPA	4	-0.25532	-6.8166	9.32e-12	5.63e-10
CNOT1	4	-0.23165	-6.7193	1.83e-11	1.07e-09
CDK2AP2	4	-0.23021	-6.6468	3e-11	1.72e-09
C15orf57	4	-0.21002	-6.5644	5.22e-11	2.9e-09
GLCCI1	4	-0.21998	-6.5382	6.23e-11	3.43e-09
RRAGC	4	-0.21272	-6.455	1.08e-10	5.82e-09
SPPL3	4	-0.20825	-6.4268	1.3e-10	6.95e-09
ATP2C1	4	-0.20613	-6.4136	1.42e-10	7.56e-09
ANKRD49	4	-0.22131	-6.4102	1.45e-10	7.71e-09
NPRL2	4	-0.20529	-6.405	1.5e-10	7.96e-09
DBF4	4	-0.22533	-6.3907	1.65e-10	8.69e-09
DCAF4	4	-0.21183	-6.3894	1.67e-10	8.74e-09
MYOD1	4	-0.22248	-6.3758	1.82e-10	9.5e-09
CDK4	4	-0.21034	-6.3462	2.21e-10	1.13e-08
C12orf66	4	-0.20437	-6.3342	2.39e-10	1.21e-08
AIP	4	-0.20292	-6.3017	2.94e-10	1.48e-08
AP1M1	4	-0.20777	-6.2972	3.03e-10	1.52e-08
TMEM190	4	-0.2213	-6.2834	3.31e-10	1.66e-08
MRGBP	4	-0.22926	-6.2711	3.59e-10	1.77e-08
EEF1E1	4	-0.2217	-6.2663	3.7e-10	1.82e-08
ADAT2	4	-0.22222	-6.2266	4.77e-10	2.32e-08
MPHOSPH8	4	-0.2023	-6.205	5.47e-10	2.64e-08
WDR92	4	-0.21083	-6.1856	6.19e-10	2.97e-08
UBE2H	4	-0.20145	-6.1439	8.05e-10	3.81e-08
BTG1	4	-0.19555	-6.0772	1.22e-09	5.66e-08
UBE2F	4	-0.19698	-6.0612	1.35e-09	6.22e-08
IREB2	4	-0.19875	-6.0509	1.44e-09	6.62e-08
ATP6V0E1	4	-0.20258	-6.0457	1.49e-09	6.78e-08
CDK5RAP1	4	-0.20233	-6.0415	1.53e-09	6.94e-08
RBM7	4	-0.19416	-6.0198	1.75e-09	7.9e-08
ATP5I	4	-0.21989	-6.007	1.89e-09	8.51e-08
NECAB1	8	-0.14116	-5.9993	1.98e-09	8.9e-08
BRD8	4	-0.20766	-5.9852	2.16e-09	9.65e-08
APAF1	4	-0.1937	-5.9828	2.19e-09	9.77e-08
YPEL5	4	-0.20711	-5.9744	2.31e-09	1.02e-07
IER3IP1	4	-0.20897	-5.9626	2.48e-09	1.1e-07
YEATS2	4	-0.20465	-5.8774	4.17e-09	1.79e-07
UQCR10	4	-0.21186	-5.8366	5.33e-09	2.25e-07
DSCC1	4	-0.1966	-5.7954	6.82e-09	2.83e-07
PSMF1	4	-0.18978	-5.7462	9.13e-09	3.74e-07
SEC14L1	4	-0.18482	-5.7015	1.19e-08	4.75e-07
COPE	4	-0.20743	-5.6934	1.25e-08	4.94e-07
DDIT4	4	-0.1915	-5.6933	1.25e-08	4.94e-07
UAP1	4	-0.18438	-5.6933	1.25e-08	4.94e-07
C12orf10	4	-0.18416	-5.6901	1.27e-08	5.01e-07
KPTN	4	-0.18036	-5.6848	1.31e-08	5.15e-07
PPP1R12A	4	-0.19621	-5.6837	1.32e-08	5.17e-07
PPA2	4	-0.20281	-5.6174	1.94e-08	7.42e-07
ATP6V0A2	4	-0.19965	-5.595	2.21e-08	8.39e-07
HNRNPD	4	-0.18658	-5.57	2.55e-08	9.58e-07
PDCD10	4	-0.1759	-5.5312	3.18e-08	1.18e-06
NDRG1	4	-0.17679	-5.525	3.29e-08	1.22e-06
L3MBTL1	4	-0.18326	-5.5174	3.44e-08	1.26e-06
IRGC	4	-0.19822	-5.5001	3.8e-08	1.38e-06
PPP1R15B	4	-0.20216	-5.4963	3.88e-08	1.41e-06
FURIN	4	-0.18621	-5.4881	4.06e-08	1.47e-06
SHMT2	4	-0.18691	-5.48	4.25e-08	1.53e-06
SCD	4	-0.1756	-5.4525	4.97e-08	1.78e-06
PDAP1	4	-0.20405	-5.4484	5.08e-08	1.81e-06
SCYL1	4	-0.17857	-5.4206	5.94e-08	2.09e-06
PPIP5K2	4	-0.18078	-5.4186	6.01e-08	2.11e-06
ARNT	4	-0.17937	-5.415	6.13e-08	2.15e-06
TAF4	4	-0.18299	-5.3848	7.25e-08	2.53e-06
SRF	4	-0.19465	-5.3779	7.53e-08	2.62e-06
SLC25A3	4	-0.19063	-5.3773	7.56e-08	2.63e-06
CCNB1	4	-0.1828	-5.3652	8.09e-08	2.8e-06
ZFC3H1	4	-0.2001	-5.3564	8.49e-08	2.93e-06
SERPINA1	4	-0.17668	-5.335	9.55e-08	3.28e-06
CXXC1	4	-0.18194	-5.3217	1.03e-07	3.51e-06
FAF2	4	-0.18436	-5.3051	1.13e-07	3.81e-06
MARK2	4	-0.18189	-5.3031	1.14e-07	3.84e-06
GATSL2	5	-0.15818	-5.2867	1.25e-07	4.18e-06
TSC1	4	-0.17678	-5.2836	1.27e-07	4.23e-06
DENR	4	-0.17569	-5.2737	1.34e-07	4.46e-06
CXCL6	4	-0.18238	-5.2642	1.41e-07	4.68e-06
CNPY2	4	-0.17976	-5.2507	1.52e-07	5.02e-06
DSTN	4	-0.17211	-5.2434	1.58e-07	5.21e-06
C1orf168	4	-0.17595	-5.2034	1.96e-07	6.39e-06
NEMF	4	-0.17925	-5.1996	2e-07	6.51e-06
SP5	4	-0.18312	-5.167	2.38e-07	7.67e-06
AP2A1	4	-0.16827	-5.164	2.42e-07	7.77e-06
XKR4	4	-0.1835	-5.1372	2.79e-07	8.91e-06
FASN	4	-0.16892	-5.1259	2.96e-07	9.44e-06
ATG101	4	-0.16997	-5.1021	3.36e-07	1.06e-05
ANP32B	4	-0.16926	-5.093	3.52e-07	1.11e-05
EVPLL	4	-0.17388	-5.0783	3.81e-07	1.19e-05
MORC2	4	-0.16729	-5.0773	3.83e-07	1.19e-05
C20orf173	4	-0.16423	-5.0767	3.84e-07	1.19e-05
GLTSCR1L	4	-0.16855	-5.0502	4.41e-07	1.35e-05
CENPF	4	-0.16821	-5.0458	4.52e-07	1.38e-05
BUB1B	4	-0.17278	-5.0401	4.65e-07	1.42e-05
FAM98B	4	-0.17671	-5.0314	4.87e-07	1.48e-05
ANHX	4	-0.17023	-5.0297	4.91e-07	1.49e-05
MED23	4	-0.17633	-5.029	4.93e-07	1.49e-05
MON2	4	-0.16944	-5.0279	4.96e-07	1.5e-05
PPAP2B	4	-0.16696	-5.0252	5.03e-07	1.52e-05
MEN1	4	-0.16314	-5.022	5.11e-07	1.54e-05
GCFC2	4	-0.17072	-5.0167	5.26e-07	1.58e-05
INHBB	4	-0.16862	-5.0103	5.43e-07	1.63e-05
C9orf9	4	-0.16644	-5.0067	5.54e-07	1.65e-05
ULK2	4	-0.16675	-5.0002	5.73e-07	1.7e-05
VHL	4	-0.22071	-4.9977	5.8e-07	1.72e-05
SPATA25	4	-0.16345	-4.9867	6.14e-07	1.81e-05
KTI12	4	-0.20184	-4.9814	6.31e-07	1.86e-05
PUS3	4	-0.16218	-4.9723	6.62e-07	1.94e-05
MYBBP1A	4	-0.17657	-4.9578	7.13e-07	2.08e-05
BRIP1	4	-0.16027	-4.9523	7.33e-07	2.14e-05
RBM26	4	-0.1609	-4.945	7.61e-07	2.21e-05
AP1G1	4	-0.16177	-4.9151	8.88e-07	2.55e-05
SLC32A1	4	-0.16182	-4.9051	9.34e-07	2.67e-05
CNOT6L	4	-0.15803	-4.9022	9.48e-07	2.7e-05
PTPN9	4	-0.16157	-4.8925	9.96e-07	2.83e-05
BCL6	3	-0.18278	-4.881	1.06e-06	2.99e-05
PYURF	4	-0.16461	-4.872	1.1e-06	3.12e-05
GLIPR2	4	-0.16005	-4.8713	1.11e-06	3.13e-05
FIS1	4	-0.16388	-4.8675	1.13e-06	3.18e-05
HIP1	4	-0.16322	-4.851	1.23e-06	3.43e-05
AUTS2	4	-0.16202	-4.8454	1.26e-06	3.52e-05
SIRT2	4	-0.15978	-4.8363	1.32e-06	3.67e-05
EVI2A	4	-0.15686	-4.8275	1.38e-06	3.82e-05
GATSL1	6	-0.13046	-4.8166	1.46e-06	4.01e-05
KAT6A	4	-0.15674	-4.8126	1.49e-06	4.07e-05
EPC2	4	-0.17071	-4.7843	1.72e-06	4.67e-05
CDC42	4	-0.15765	-4.765	1.89e-06	5.13e-05
HSPA2	4	-0.16162	-4.7568	1.97e-06	5.32e-05
RNF31	4	-0.16453	-4.7512	2.02e-06	5.45e-05
LYPLA1	4	-0.15478	-4.7464	2.07e-06	5.56e-05
MTHFD1L	4	-0.16621	-4.7391	2.15e-06	5.74e-05
BRPF1	4	-0.14918	-4.7325	2.22e-06	5.91e-05
TMC5	4	-0.15593	-4.7323	2.22e-06	5.91e-05
MANF	4	-0.16988	-4.7298	2.25e-06	5.97e-05
CDKL4	4	-0.15585	-4.7266	2.28e-06	6.05e-05
UBE2Q1	4	-0.15226	-4.7106	2.47e-06	6.5e-05
ZNF217	4	-0.15482	-4.7093	2.49e-06	6.53e-05
TNFRSF10D	4	-0.14766	-4.7087	2.49e-06	6.54e-05
TNNT2	4	-0.156	-4.691	2.72e-06	7.1e-05
MBD3	4	-0.15277	-4.6824	2.84e-06	7.38e-05
CDCA2	4	-0.14904	-4.6713	2.99e-06	7.75e-05
BACE1	4	-0.15008	-4.659	3.18e-06	8.18e-05
PAN2	4	-0.15215	-4.6582	3.19e-06	8.19e-05
C15orf59	4	-0.15895	-4.6557	3.23e-06	8.27e-05
PCM1	4	-0.16296	-4.6496	3.33e-06	8.49e-05
MATN4	4	-0.15447	-4.6496	3.33e-06	8.49e-05
MAEA	4	-0.15506	-4.6457	3.39e-06	8.64e-05
MOV10	4	-0.15267	-4.6405	3.48e-06	8.83e-05
TGIF2	4	-0.14603	-4.6164	3.91e-06	9.84e-05
C19orf66	4	-0.15641	-4.6047	4.13e-06	0.00010302
CAMLG	4	-0.16985	-4.6037	4.15e-06	0.00010303
MEAF6	4	-0.15547	-4.6019	4.19e-06	0.00010372
CHI3L2	4	-0.15318	-4.5994	4.24e-06	0.00010481
MMP24	4	-0.15478	-4.5967	4.29e-06	0.00010608
PTGER3	4	-0.15739	-4.591	4.41e-06	0.00010883
CLN6	4	-0.15545	-4.5893	4.45e-06	0.0001096
RARA	4	-0.14995	-4.5826	4.59e-06	0.00011276
C17orf85	4	-0.1503	-4.5753	4.76e-06	0.00011647
GDF7	4	-0.15579	-4.5611	5.09e-06	0.00012427
C11orf58	4	-0.14805	-4.5576	5.17e-06	0.00012588
GSR	4	-0.14637	-4.5466	5.45e-06	0.00013248
CAMSAP2	4	-0.15257	-4.5343	5.78e-06	0.00013976
GNG10	4	-0.15346	-4.5273	5.98e-06	0.0001441
ALDH1L1	4	-0.1493	-4.5162	6.3e-06	0.00015145
RAD54L2	4	-0.15094	-4.5156	6.31e-06	0.00015168
TNRC18P2	4	-0.16639	-4.5095	6.5e-06	0.00015569
JADE2	4	-0.14977	-4.5087	6.52e-06	0.00015614
MSH2	4	-0.14635	-4.5057	6.62e-06	0.00015794
FBXW9	4	-0.1549	-4.5006	6.78e-06	0.00016137
BEST2	4	-0.15663	-4.4965	6.91e-06	0.00016413
ELP5	4	-0.17697	-4.495	6.96e-06	0.00016508
DLX6	4	-0.14767	-4.4829	7.36e-06	0.00017404
RTKN	4	-0.15995	-4.4756	7.62e-06	0.00017963
TBCB	4	-0.15627	-4.4684	7.88e-06	0.00018518
NAE1	4	-0.15933	-4.4678	7.9e-06	0.00018544
TSGA13	4	-0.14386	-4.4621	8.12e-06	0.00018903
MAD2L2	3	-0.17266	-4.4589	8.24e-06	0.0001914
CNTROB	4	-0.15277	-4.4528	8.48e-06	0.00019575
BPIFB6	4	-0.14395	-4.4517	8.52e-06	0.0001963
STX4	4	-0.1431	-4.4458	8.76e-06	0.00020129
TLE6	4	-0.15142	-4.4362	9.16e-06	0.00020974
PTAR1	4	-0.14348	-4.4357	9.18e-06	0.00020974
RALGAPB	4	-0.14068	-4.4356	9.18e-06	0.00020974
FAM49B	4	-0.1456	-4.4336	9.27e-06	0.00021144
DUSP23	4	-0.14457	-4.4297	9.44e-06	0.00021479
NKX6-2	4	-0.15151	-4.4204	9.85e-06	0.00022346
LGSN	4	-0.14361	-4.4174	9.99e-06	0.0002261
SPON2	4	-0.14815	-4.4164	1e-05	0.00022683
CYP4F12	4	-0.14556	-4.4147	1.01e-05	0.00022835
CLINT1	4	-0.15784	-4.4114	1.03e-05	0.00023162
IKBIP	4	-0.14807	-4.4029	1.07e-05	0.00024059
NFASC	4	-0.14342	-4.4006	1.08e-05	0.00024256
RFWD2	4	-0.14885	-4.3958	1.1e-05	0.00024685
PPHLN1	3	-0.16557	-4.3909	1.13e-05	0.00025218
EXTL3	4	-0.13956	-4.3819	1.18e-05	0.00026154
CHMP5	4	-0.15688	-4.3814	1.18e-05	0.00026159
RRBP1	4	-0.1441	-4.3803	1.19e-05	0.00026258
NDNL2	4	-0.16463	-4.3801	1.19e-05	0.00026259
KLK8	4	-0.14965	-4.377	1.2e-05	0.00026594
ARID3B	4	-0.1516	-4.374	1.22e-05	0.00026887
LHX6	4	-0.1436	-4.3739	1.22e-05	0.00026887
RRAGA	4	-0.1403	-4.3731	1.23e-05	0.00026953
WDFY3	4	-0.16341	-4.3663	1.26e-05	0.00027747
HIST1H2AL	4	-0.14537	-4.3568	1.32e-05	0.00028871
TAF3	4	-0.13998	-4.3526	1.35e-05	0.00029368
TBC1D1	4	-0.14116	-4.3472	1.38e-05	0.00030033
LAP3	4	-0.15103	-4.3451	1.39e-05	0.00030289
PSAPL1	4	-0.14056	-4.3441	1.4e-05	0.00030394
RAB11A	4	-0.14398	-4.338	1.44e-05	0.00031134
NUDCD2	4	-0.14016	-4.3298	1.49e-05	0.00032209
CADM1	4	-0.14463	-4.3202	1.56e-05	0.00033566
NOSIP	4	-0.1411	-4.311	1.63e-05	0.00034878
TMEM41B	4	-0.14495	-4.3074	1.65e-05	0.00035405
GATAD2B	4	-0.13864	-4.2987	1.72e-05	0.00036669
DCDC2B	4	-0.14095	-4.2979	1.72e-05	0.00036754
OSER1	4	-0.15059	-4.2975	1.73e-05	0.00036787
AES	4	-0.13849	-4.2801	1.87e-05	0.00039648
SENP2	4	-0.13949	-4.2782	1.88e-05	0.00039942
NFKB2	4	-0.14097	-4.2708	1.95e-05	0.00040962
DAD1	4	-0.18266	-4.262	2.03e-05	0.00042473
CSRP2	4	-0.14442	-4.2569	2.07e-05	0.00043321
CALY	4	-0.14084	-4.2553	2.09e-05	0.00043576
CTU1	4	-0.15064	-4.2465	2.17e-05	0.00045024
XRCC3	4	-0.14658	-4.2457	2.18e-05	0.0004515
KLF13	4	-0.15041	-4.244	2.2e-05	0.00045433
ETV2	4	-0.13803	-4.2391	2.24e-05	0.00046347
KLHL11	4	-0.13863	-4.222	2.42e-05	0.00049676
DCST1	4	-0.14101	-4.2172	2.47e-05	0.00050637
ADRM1	4	-0.1416	-4.2167	2.48e-05	0.00050672
TTC31	4	-0.13958	-4.2166	2.48e-05	0.00050672
MRPL19	4	-0.1486	-4.2107	2.55e-05	0.0005189
FCHO1	4	-0.14048	-4.2104	2.55e-05	0.00051908
RBBP8NL	4	-0.14087	-4.2077	2.58e-05	0.00052479
VAV2	4	-0.14001	-4.2048	2.61e-05	0.0005292
CDH10	4	-0.13915	-4.192	2.77e-05	0.00055777
CARNS1	4	-0.14336	-4.1802	2.91e-05	0.00058496
SAMD12	4	-0.14323	-4.1756	2.97e-05	0.00059502
GABBR2	4	-0.14339	-4.1703	3.04e-05	0.00060706
RHPN2	4	-0.13731	-4.1585	3.2e-05	0.00063547
SLPI	4	-0.13552	-4.1566	3.23e-05	0.00063895
MYLK3	3	-0.15985	-4.1564	3.23e-05	0.00063895
CLDN17	4	-0.13516	-4.1563	3.23e-05	0.00063895
DDX11	4	-0.15166	-4.15	3.33e-05	0.00065475
ITCH	4	-0.13039	-4.149	3.34e-05	0.00065658
TCFL5	4	-0.14299	-4.1486	3.34e-05	0.00065658
CNOT4	4	-0.14032	-4.1439	3.41e-05	0.00066963
CST11	4	-0.13469	-4.1334	3.57e-05	0.0006974
LTB4R	4	-0.14017	-4.133	3.58e-05	0.00069776
CCDC12	4	-0.13558	-4.113	3.9e-05	0.00075642
EMR2	4	-0.13974	-4.1116	3.93e-05	0.00076034
DNAI1	4	-0.13169	-4.1047	4.05e-05	0.00078278
HTR1D	4	-0.13044	-4.102	4.1e-05	0.00079023
VPS52	4	-0.13765	-4.0988	4.15e-05	0.00079885
PAK2	4	-0.13417	-4.0966	4.19e-05	0.0008047
LYST	4	-0.13316	-4.0947	4.23e-05	0.00081057
C1orf43	4	-0.13378	-4.0944	4.23e-05	0.0008109
ENGASE	4	-0.13463	-4.0922	4.27e-05	0.0008178
LGI3	4	-0.13571	-4.0915	4.29e-05	0.00081954
ATG14	3	-0.15396	-4.0853	4.4e-05	0.0008381
ARID4A	4	-0.13444	-4.0848	4.41e-05	0.0008393
DUSP27	3	-0.16081	-4.0803	4.5e-05	0.00085213
CLDN2	4	-0.13581	-4.0803	4.5e-05	0.00085213
L3MBTL2	4	-0.13442	-4.0801	4.5e-05	0.00085213
INPP5B	4	-0.13494	-4.0797	4.51e-05	0.00085263
ZFX	4	-0.1375	-4.0786	4.53e-05	0.00085525
TRNP1	4	-0.13666	-4.0753	4.59e-05	0.00086551
ADRB3	4	-0.129	-4.0736	4.63e-05	0.00087082
FAM20B	4	-0.13224	-4.0734	4.63e-05	0.00087082
ATP1A2	4	-0.1352	-4.0712	4.68e-05	0.00087748
WDR26	4	-0.13887	-4.071	4.68e-05	0.00087748
LRRC14B	4	-0.14224	-4.0676	4.75e-05	0.00088963
GXYLT1	4	-0.13512	-4.0628	4.85e-05	0.00090599
L1TD1	4	-0.13281	-4.061	4.89e-05	0.00091246
FBN1	4	-0.13317	-4.0574	4.96e-05	0.00092573
TADA2A	4	-0.13721	-4.0571	4.97e-05	0.00092593
GCLM	4	-0.12947	-4.0524	5.07e-05	0.00094361
ZNF282	4	-0.13282	-4.048	5.17e-05	0.00096076
GJA4	4	-0.13296	-4.0463	5.2e-05	0.00096648
NAA30	4	-0.15258	-4.0437	5.26e-05	0.0009757
TTC9C	4	-0.1363	-4.043	5.28e-05	0.00097759
APOBEC3A	4	-0.13595	-4.0421	5.3e-05	0.00097979
AP3D1	4	-0.13388	-4.042	5.3e-05	0.00097979
FHOD1	4	-0.13928	-4.0376	5.4e-05	0.00099749
ACSM5	4	-0.13606	-4.0368	5.42e-05	0.00099988
TAP1	4	-0.13891	-4.0309	5.56e-05	0.0010245
TNFRSF11A	4	-0.13642	-4.0224	5.76e-05	0.0010574
LONP1	4	-0.1765	-4.0212	5.79e-05	0.0010614
GJA8	4	-0.14021	-4.0169	5.9e-05	0.0010779
SLC24A4	4	-0.13053	-4.0158	5.92e-05	0.0010818
DNM2	4	-0.16093	-4.0111	6.04e-05	0.0010984
TGIF2-C20orf24	4	-0.13332	-4.0082	6.12e-05	0.001111
GFRA3	4	-0.12964	-4.0017	6.29e-05	0.0011384
SPTY2D1	4	-0.12904	-4.0005	6.32e-05	0.0011432
SDK1	4	-0.13345	-3.9975	6.4e-05	0.0011554
SNUPN	4	-0.13637	-3.9968	6.42e-05	0.0011568
RGS19	4	-0.13132	-3.9954	6.46e-05	0.0011626
RAB5C	4	-0.13274	-3.9886	6.65e-05	0.0011921
DERA	4	-0.13229	-3.9877	6.67e-05	0.0011953
SLC3A1	4	-0.12819	-3.9789	6.92e-05	0.0012334
BTN1A1	3	-0.16335	-3.9761	7.01e-05	0.0012436
FNTA	3	-0.15543	-3.9738	7.07e-05	0.0012546
MMP9	4	-0.12825	-3.9704	7.18e-05	0.0012714
BAD	4	-0.13474	-3.9674	7.27e-05	0.0012841
C2CD4A	4	-0.13604	-3.9572	7.58e-05	0.0013386
CCDC42	4	-0.12531	-3.9539	7.69e-05	0.0013558
HIST1H1D	4	-0.13473	-3.9509	7.79e-05	0.0013717
MAMSTR	4	-0.13969	-3.9486	7.86e-05	0.0013824
NSUN5	4	-0.13199	-3.9481	7.88e-05	0.0013842
ANP32A	4	-0.12914	-3.9401	8.15e-05	0.0014289
SLC1A2	4	-0.12974	-3.94	8.15e-05	0.0014289
TM9SF4	4	-0.12976	-3.9391	8.18e-05	0.0014327
ACTBL2	4	-0.12824	-3.939	8.18e-05	0.0014327
ATG12	4	-0.12885	-3.9301	8.49e-05	0.0014783
ANO1	4	-0.13023	-3.9279	8.57e-05	0.0014897
ZNF670	4	-0.13862	-3.9278	8.57e-05	0.0014897
SLC16A8	4	-0.13232	-3.927	8.6e-05	0.0014921
RAD51C	4	-0.13234	-3.927	8.6e-05	0.0014921
URI1	4	-0.14145	-3.9261	8.63e-05	0.0014963
OR2G2	4	-0.12938	-3.9256	8.65e-05	0.001498
ARMCX5	4	-0.13131	-3.9245	8.69e-05	0.0015039
GLS2	4	-0.13366	-3.9231	8.74e-05	0.0015098
CUEDC2	3	-0.15426	-3.9225	8.76e-05	0.0015107
VPS4B	4	-0.12505	-3.9216	8.8e-05	0.0015148
C5orf45	4	-0.13358	-3.916	9e-05	0.0015491
STRIP2	4	-0.13601	-3.9154	9.02e-05	0.0015492
ISLR	4	-0.12678	-3.9129	9.12e-05	0.0015625
GNAQ	4	-0.14208	-3.9114	9.18e-05	0.001568
XRCC2	4	-0.12802	-3.9104	9.22e-05	0.0015731
RCHY1	4	-0.13443	-3.9043	9.45e-05	0.0016117
CFLAR	4	-0.13333	-3.902	9.54e-05	0.0016257
RPS6KA5	4	-0.12505	-3.8917	9.96e-05	0.0016872
HOXB6	4	-0.12699	-3.8862	0.00010181	0.0017224
SLC2A4RG	4	-0.12873	-3.8824	0.00010344	0.0017468
POGK	4	-0.12284	-3.881	0.00010403	0.0017521
PRDM8	4	-0.13536	-3.8794	0.00010469	0.0017618
PIGU	4	-0.12144	-3.877	0.00010575	0.0017748
ARHGEF28	4	-0.12816	-3.8747	0.00010677	0.0017889
ERGIC3	4	-0.12358	-3.8722	0.00010788	0.0018042
IGFBPL1	3	-0.14818	-3.8719	0.00010798	0.0018044
LANCL2	4	-0.13195	-3.8654	0.00011089	0.0018449
ZNF345	4	-0.12648	-3.8654	0.00011089	0.0018449
TRMT1	4	-0.12937	-3.863	0.000112	0.0018602
TTC30A	3	-0.152	-3.8624	0.00011229	0.0018634
ZDHHC2	4	-0.12564	-3.8619	0.00011249	0.0018637
TMCO6	4	-0.13076	-3.8619	0.00011251	0.0018637
GTF2F1	4	-0.1251	-3.8581	0.00011428	0.0018882
ZSWIM4	4	-0.12603	-3.8572	0.00011471	0.0018937
DHX29	4	-0.12591	-3.8546	0.00011594	0.0019106
ADAMTS4	4	-0.1318	-3.8537	0.00011635	0.0019142
STXBP1	4	-0.12915	-3.8474	0.0001194	0.0019609
SCAMP4	4	-0.12499	-3.8453	0.0001204	0.0019715
PPP1CB	4	-0.14377	-3.8452	0.00012046	0.0019715
SLC18A3	4	-0.12483	-3.8438	0.00012114	0.0019781
BIRC2	4	-0.12286	-3.8437	0.00012117	0.0019781
PSG9	4	-0.12618	-3.8395	0.00012328	0.0020109
C5orf49	4	-0.13248	-3.8349	0.00012563	0.0020456
ZNF655	4	-0.12774	-3.8342	0.00012597	0.0020494
CDCP2	4	-0.12597	-3.8319	0.00012714	0.0020649
C11orf70	4	-0.12324	-3.829	0.00012867	0.0020862
UCN	4	-0.137	-3.8287	0.00012881	0.0020867
IKBKB	4	-0.12672	-3.8203	0.00013327	0.0021517
EPHA8	4	-0.12852	-3.8186	0.0001342	0.0021644
POLE3	4	-0.12993	-3.8185	0.00013428	0.0021644
ZFYVE1	4	-0.12533	-3.8182	0.00013445	0.0021652
CDC42EP1	4	-0.13274	-3.8171	0.00013502	0.0021716
COTL1	4	-0.12557	-3.817	0.00013507	0.0021716
ECHDC2	4	-0.1317	-3.8167	0.00013523	0.0021723
KHDC1	4	-0.13421	-3.8127	0.00013745	0.0022053
HMHA1	4	-0.14598	-3.8113	0.00013824	0.0022151
CYP2B6	4	-0.1247	-3.8107	0.00013856	0.0022183
KCNQ4	4	-0.13003	-3.8052	0.00014171	0.0022631
GLB1L	4	-0.12683	-3.7966	0.00014668	0.0023289
CHGB	4	-0.12284	-3.7958	0.00014717	0.0023347
SPTLC3	4	-0.12059	-3.7935	0.00014854	0.002351
LINGO1	4	-0.12395	-3.7935	0.00014857	0.002351
CROT	4	-0.12374	-3.793	0.00014884	0.0023533
PVRL1	4	-0.12501	-3.7915	0.00014974	0.0023637
SSR1	4	-0.1263	-3.7899	0.0001507	0.0023759
PZP	4	-0.12497	-3.7898	0.00015079	0.0023759
BOD1	4	-0.12695	-3.7858	0.00015322	0.0024087
PIK3C2G	4	-0.12507	-3.7839	0.00015441	0.0024238
PRSS23	4	-0.1233	-3.7823	0.00015536	0.0024351
MRC1	4	-0.12308	-3.7813	0.00015604	0.0024429
GUCY1A2	4	-0.12515	-3.7754	0.00015978	0.0024973
WBP2NL	4	-0.1248	-3.7702	0.00016312	0.0025433
COMT	4	-0.13143	-3.7643	0.00016703	0.0026021
MIR1-1HG	4	-0.1257	-3.7638	0.00016734	0.0026048
PCNT	4	-0.12482	-3.7617	0.00016873	0.0026202
EBP	4	-0.12247	-3.7606	0.00016949	0.002629
SWSAP1	4	-0.12497	-3.7528	0.00017487	0.0027066
TCERG1L	4	-0.12727	-3.7525	0.00017505	0.0027073
TRIM47	4	-0.12793	-3.7523	0.00017519	0.0027073
FAM8A1	4	-0.12257	-3.7521	0.00017535	0.0027076
DRAM2	4	-0.12585	-3.75	0.00017685	0.002728
SATB2	4	-0.12464	-3.7498	0.00017697	0.002728
RIBC1	4	-0.12519	-3.7491	0.00017746	0.0027334
RUSC1	4	-0.12911	-3.7445	0.00018074	0.0027795
PPP1R12B	4	-0.12484	-3.7433	0.00018159	0.0027881
ZNFX1	4	-0.1195	-3.7429	0.00018192	0.0027908
BPTF	4	-0.12707	-3.7425	0.0001822	0.0027908
PET117	4	-0.12664	-3.7414	0.00018297	0.0028003
CFAP45	4	-0.12398	-3.7363	0.00018676	0.0028424
PAQR3	4	-0.12423	-3.7354	0.00018744	0.0028503
NKX2-2	4	-0.12525	-3.7335	0.00018883	0.0028666
FUT1	4	-0.12518	-3.727	0.00019378	0.0029304
SHISA6	4	-0.12391	-3.7239	0.00019614	0.0029615
C11orf91	4	-0.12937	-3.7223	0.00019745	0.0029766
NCKAP5L	4	-0.12221	-3.7206	0.00019877	0.0029918
AGBL5	4	-0.11902	-3.7151	0.00020315	0.0030552
KIAA1191	4	-0.12602	-3.7148	0.00020338	0.0030563
IGF1R	4	-0.12263	-3.7115	0.000206	0.0030883
CNOT6	4	-0.12133	-3.7096	0.00020756	0.0031077
DLGAP4	4	-0.12175	-3.7092	0.00020794	0.0031077
GJA9	4	-0.12147	-3.708	0.00020892	0.0031199
AASDH	4	-0.12254	-3.7057	0.00021077	0.0031451
TNNC2	4	-0.12489	-3.7043	0.00021197	0.0031605
ZNF394	4	-0.12615	-3.7007	0.000215	0.0031957
S100G	4	-0.12194	-3.6998	0.00021575	0.0032043
BAX	4	-0.12378	-3.6985	0.00021691	0.0032192
IL15RA	4	-0.12282	-3.6979	0.00021743	0.0032243
OST4	4	-0.12566	-3.6953	0.00021962	0.0032493
PPP3CA	4	-0.12036	-3.6915	0.00022294	0.0032881
PPEF1	4	-0.1195	-3.6889	0.0002252	0.0033164
SLA	4	-0.12052	-3.6865	0.00022737	0.0033432
C1QTNF6	4	-0.12219	-3.6789	0.00023423	0.0034256
PADI2	4	-0.12105	-3.6782	0.00023493	0.0034316
RPS6KA1	4	-0.11861	-3.6771	0.00023592	0.0034423
SMARCA2	4	-0.11855	-3.6756	0.00023725	0.0034565
CTNND1	4	-0.1215	-3.672	0.00024063	0.0034977
LPAR2	4	-0.13149	-3.6693	0.00024322	0.0035326
SOCS3	4	-0.12183	-3.6689	0.00024358	0.0035326
FOXJ1	4	-0.12589	-3.6689	0.00024357	0.0035326
ARHGAP1	4	-0.12007	-3.6679	0.00024459	0.0035445
REL	4	-0.12297	-3.6642	0.00024815	0.0035906
SLC25A51	4	-0.12448	-3.6615	0.00025072	0.003625
KCNF1	4	-0.12279	-3.6584	0.00025377	0.0036654
SLC19A1	4	-0.12357	-3.6583	0.00025389	0.0036654
B3GALT6	4	-0.12688	-3.6533	0.00025891	0.0037294
LTC4S	4	-0.12208	-3.6498	0.00026247	0.0037721
TERF1	4	-0.12043	-3.649	0.00026329	0.0037811
MYLIP	4	-0.11608	-3.6408	0.00027179	0.0038944
GADD45GIP1	4	-0.13674	-3.6396	0.00027307	0.0039098
ENTPD8	4	-0.1214	-3.6388	0.00027396	0.0039166
ESRP1	4	-0.11512	-3.6381	0.00027461	0.003923
TKT	4	-0.11898	-3.6379	0.00027488	0.0039239
CHTF18	4	-0.13095	-3.6349	0.00027807	0.0039606
FAM46A	4	-0.11897	-3.6344	0.00027863	0.0039656
SERPINA9	4	-0.11867	-3.6342	0.00027885	0.0039656
POU3F2	4	-0.12433	-3.6266	0.00028713	0.0040684
MAST4	4	-0.12437	-3.6248	0.00028914	0.0040848
LCMT2	4	-0.1253	-3.6238	0.00029029	0.0040979
AGPAT3	4	-0.11924	-3.6236	0.00029055	0.0040986
ACTL8	4	-0.126	-3.6226	0.00029171	0.0041089
DNAJA2	4	-0.1214	-3.6198	0.00029486	0.0041411
FBXO38	4	-0.11731	-3.6185	0.00029627	0.0041577
TRIM37	4	-0.1164	-3.6149	0.00030052	0.0042112
RBM42	4	-0.13084	-3.6138	0.00030177	0.0042202
HOXA3	4	-0.11833	-3.6125	0.00030322	0.0042366
SLFNL1	4	-0.12024	-3.6097	0.00030657	0.0042741
FEZ1	4	-0.12008	-3.6067	0.00031008	0.0043162
CSRP1	4	-0.11714	-3.6066	0.00031027	0.0043162
CROCC	4	-0.13104	-3.6052	0.00031187	0.0043322
ARFGEF1	4	-0.11813	-3.6037	0.00031369	0.0043543
T	4	-0.11726	-3.6021	0.0003157	0.0043758
TFAP2C	4	-0.11713	-3.5986	0.00031989	0.0044274
EPSTI1	4	-0.11941	-3.5954	0.00032395	0.0044771
FAM104B	4	-0.12122	-3.5944	0.00032516	0.0044906
ARIH2	4	-0.11544	-3.5925	0.00032751	0.0045134
FOXB2	4	-0.11596	-3.5886	0.00033251	0.0045742
SRMS	3	-0.14063	-3.5877	0.00033364	0.0045812
MAFK	3	-0.14314	-3.5852	0.00033678	0.0046177
ARIH2OS	4	-0.12026	-3.5843	0.00033799	0.0046277
KCNS2	4	-0.11519	-3.5839	0.00033855	0.004632
C11orf80	4	-0.11521	-3.5836	0.00033894	0.004634
VOPP1	4	-0.1235	-3.5778	0.0003465	0.0047272
STX12	4	-0.11677	-3.5765	0.00034824	0.0047428
KRTAP3-1	4	-0.11569	-3.5759	0.00034908	0.0047446
FEM1A	4	-0.12126	-3.5757	0.00034927	0.0047446
KCNH3	4	-0.11721	-3.5755	0.00034951	0.0047446
JPH1	4	-0.12443	-3.5742	0.00035126	0.0047616
NBN	4	-0.11264	-3.5734	0.00035238	0.0047734
SEPP1	3	-0.13584	-3.5715	0.00035496	0.0047982
SLC35D1	4	-0.12551	-3.5705	0.00035636	0.0048137
TMEM97	4	-0.12284	-3.5619	0.00036813	0.0049585
ANKRD24	4	-0.11592	-3.5601	0.00037064	0.0049889
CT55	4	-0.11729	-3.5578	0.00037404	0.0050275
SNTA1	4	-0.11478	-3.5578	0.00037395	0.0050275
CAND2	4	-0.11771	-3.5574	0.00037457	0.0050276
CYP24A1	4	-0.11462	-3.5567	0.00037555	0.0050372
XRN1	4	-0.11712	-3.552	0.00038237	0.0051144
GLRX2	4	-0.12556	-3.5501	0.00038503	0.0051464
HELZ	4	-0.12341	-3.5484	0.00038761	0.0051663
SEMA3F	4	-0.1214	-3.5465	0.00039031	0.0051987
LDLRAP1	4	-0.11997	-3.5463	0.00039075	0.0052009
SNAP25	4	-0.11531	-3.5459	0.00039127	0.0052033
MORF4L1	4	-0.11519	-3.5453	0.00039214	0.0052086
KLHL7	4	-0.11405	-3.5444	0.00039353	0.0052234
AFF3	4	-0.118	-3.5439	0.00039426	0.0052258
IST1	4	-0.11275	-3.5433	0.00039516	0.0052341
CCDC130	4	-0.11888	-3.5422	0.00039683	0.0052526
RNF26	4	-0.12521	-3.5393	0.00040117	0.0053026
EIF5A2	4	-0.11563	-3.5377	0.00040358	0.0053309
TMPRSS5	4	-0.11482	-3.5359	0.00040642	0.0053558
HM13	4	-0.11627	-3.5358	0.00040659	0.0053558
B4GALT2	4	-0.11798	-3.5355	0.00040702	0.0053577
ERMN	4	-0.11939	-3.5352	0.00040745	0.0053597
INSM1	4	-0.12401	-3.5334	0.00041031	0.0053937
AMOTL2	4	-0.11858	-3.5332	0.00041062	0.005394
GGT7	4	-0.11658	-3.5299	0.00041572	0.0054479
IFNL1	4	-0.11443	-3.5297	0.000416	0.0054479
MRFAP1	4	-0.11757	-3.5294	0.00041644	0.0054479
AKT1S1	4	-0.11915	-3.5279	0.00041884	0.0054726
WDR86	3	-0.13782	-3.5279	0.0004189	0.0054726
CAMKK1	4	-0.11628	-3.5268	0.00042059	0.0054909
CHKA	4	-0.12214	-3.5248	0.00042381	0.0055255
ELF4	3	-0.14432	-3.5246	0.00042414	0.005526
TCTE3	4	-0.11509	-3.524	0.0004251	0.005531
NEU2	4	-0.11383	-3.5236	0.00042573	0.0055354
ATG4B	4	-0.11346	-3.5224	0.00042769	0.0055571
SLC25A5	4	-0.11609	-3.512	0.00044482	0.0057562
SNX21	4	-0.12803	-3.5113	0.00044594	0.005765
MZT2B	5	-0.11572	-3.5112	0.00044611	0.005765
ZNF407	4	-0.11758	-3.5077	0.00045198	0.005833
SRSF6	4	-0.11862	-3.507	0.00045317	0.0058444
EDC4	4	-0.11338	-3.5052	0.00045626	0.005874
MEF2A	4	-0.1131	-3.5051	0.00045639	0.005874
STYX	4	-0.11452	-3.5042	0.00045806	0.0058916
DNAJC19	4	-0.1158	-3.4968	0.00047092	0.0060326
NCOA2	4	-0.11325	-3.4955	0.00047318	0.0060575
CCDC68	4	-0.11297	-3.4931	0.00047743	0.0060996
ABCD1	4	-0.12082	-3.4919	0.00047955	0.0061226
RHNO1	4	-0.11394	-3.4905	0.00048209	0.0061468
CBX5	4	-0.11377	-3.4892	0.00048438	0.0061678
BCAS3	4	-0.11392	-3.4841	0.00049379	0.0062626
SST	4	-0.11728	-3.483	0.00049577	0.0062835
EXOC5	4	-0.11146	-3.4822	0.00049732	0.0062989
APLNR	4	-0.11729	-3.4819	0.00049781	0.0063009
SOX21	4	-0.11222	-3.4771	0.00050683	0.0064024
LRP2	4	-0.11739	-3.4765	0.00050797	0.0064125
SLC2A11	4	-0.11628	-3.4743	0.00051215	0.0064568
BHLHE22	4	-0.11617	-3.4741	0.00051265	0.0064589
LACTB	4	-0.11992	-3.4737	0.00051337	0.0064637
FBXW4	4	-0.12622	-3.4722	0.00051612	0.0064936
FAM150A	4	-0.11435	-3.4721	0.00051643	0.0064936
SLC12A8	4	-0.11773	-3.4684	0.00052364	0.006567
TRIM69	4	-0.11126	-3.4658	0.00052863	0.0066209
ACRBP	4	-0.11227	-3.4654	0.00052954	0.0066279
GLUD1	4	-0.12017	-3.4651	0.00053006	0.0066301
ZWILCH	4	-0.11603	-3.4628	0.00053463	0.0066785
IKZF1	4	-0.11617	-3.4624	0.00053542	0.006684
UBE2V2	4	-0.11243	-3.462	0.00053614	0.0066886
SRRD	4	-0.12127	-3.4611	0.00053798	0.0066984
FASTKD3	4	-0.11432	-3.4608	0.00053852	0.0067008
LDHAL6A	3	-0.13037	-3.4592	0.00054173	0.0067363
RNF183	3	-0.12591	-3.4536	0.00055306	0.006855
SOX10	4	-0.12003	-3.4489	0.00056289	0.0069587
ADRA2A	4	-0.11889	-3.4462	0.00056852	0.0070237
PRDX3	4	-0.11104	-3.4442	0.00057282	0.0070677
ISM1	4	-0.11812	-3.4438	0.00057363	0.0070732
AMACR	4	-0.11813	-3.4415	0.00057848	0.0071269
MAP4K3	4	-0.11571	-3.4398	0.00058206	0.007154
CCNY	4	-0.10928	-3.4367	0.00058882	0.0072139
DVL3	4	-0.11185	-3.4347	0.00059321	0.0072491
ELP2	4	-0.11461	-3.4341	0.00059457	0.0072585
CASP3	4	-0.1101	-3.434	0.00059474	0.0072585
ATP5G2	4	-0.11315	-3.4311	0.00060116	0.0073321
FAM200A	4	-0.10907	-3.4265	0.0006113	0.0074416
GRIK5	4	-0.11331	-3.4257	0.00061329	0.0074611
LRP3	4	-0.11482	-3.4209	0.00062424	0.0075894
LRRK1	4	-0.11121	-3.4183	0.0006302	0.0076521
ADAMTS17	4	-0.11131	-3.4178	0.00063141	0.0076585
ETFB	3	-0.13216	-3.4177	0.00063152	0.0076585
WDR45	4	-0.11512	-3.4149	0.00063812	0.0077336
PTHLH	4	-0.11107	-3.4092	0.0006515	0.0078807
TMEM189	4	-0.11013	-3.4081	0.00065418	0.0078981
KIAA0319	4	-0.11155	-3.4053	0.00066091	0.0079743
TGS1	4	-0.11774	-3.4049	0.00066191	0.0079814
DDX3Y	4	-0.11601	-3.4032	0.000666	0.0080155
NCR1	4	-0.11354	-3.3987	0.00067704	0.0081381
RNF25	4	-0.10961	-3.3985	0.00067766	0.0081404
IRF5	4	-0.11611	-3.397	0.00068129	0.0081763
TOMM20L	4	-0.11203	-3.3969	0.0006815	0.0081763
BEST3	4	-0.10906	-3.3966	0.00068222	0.0081798
FER1L6	4	-0.11492	-3.3939	0.0006891	0.0082571
DCDC2	4	-0.10844	-3.3917	0.00069448	0.0083121
RB1CC1	4	-0.11136	-3.3901	0.00069877	0.0083509
PIGX	4	-0.12249	-3.3899	0.00069911	0.0083509
UBE2L3	4	-0.12412	-3.3887	0.00070219	0.0083719
CASP6	4	-0.11391	-3.3874	0.00070553	0.0084065
PPP2R1A	4	-0.11243	-3.3872	0.00070611	0.0084081
HEATR5B	4	-0.10941	-3.386	0.00070908	0.008433
ALPP	4	-0.11236	-3.3834	0.000716	0.0084995
TMEM130	3	-0.13194	-3.38	0.00072489	0.0085943
CLIC2	4	-0.11323	-3.3798	0.00072534	0.0085943
COG4	4	-0.11194	-3.3753	0.00073741	0.0087265
ZC3H7A	4	-0.11095	-3.3725	0.00074499	0.0088052
BMI1	4	-0.10827	-3.372	0.00074636	0.0088105
ANXA1	4	-0.10972	-3.372	0.00074615	0.0088105
PLIN5	4	-0.12163	-3.3713	0.00074815	0.0088243
TMEM179B	4	-0.10934	-3.3711	0.00074857	0.0088243
FAM47B	4	-0.11233	-3.3694	0.00075332	0.0088708
LITAF	4	-0.11164	-3.3662	0.00076222	0.0089626
ZBTB48	4	-0.11728	-3.3655	0.00076394	0.0089626
OAZ1	4	-0.11251	-3.365	0.00076534	0.0089735
PLIN2	4	-0.11527	-3.3601	0.00077916	0.009108
KDELR2	4	-0.10945	-3.3564	0.00078958	0.0092182
C2CD4B	4	-0.12287	-3.35	0.00080825	0.0094131
KCNV1	4	-0.11132	-3.3478	0.0008147	0.0094767
DAB2	4	-0.10923	-3.3465	0.00081849	0.0095092
MKLN1	4	-0.10642	-3.3438	0.00082637	0.0095775
2018-09-14	4	-0.10929	-3.3428	0.0008293	0.0095998
AKR7A2	4	-0.11377	-3.3418	0.0008325	0.0096292
YARS2	4	-0.16703	-3.3416	0.00083285	0.0096292
KCNE1	4	-0.10819	-3.3412	0.00083417	0.0096386
ATP5O	4	-0.10905	-3.3369	0.00084722	0.0097776
TMEM167A	4	-0.11238	-3.3366	0.00084808	0.0097816
MED16	4	-0.11424	-3.336	0.00084994	0.0097971
PUM1	4	-0.11561	-3.3347	0.00085382	0.0098336
MEF2D	4	-0.10916	-3.3346	0.00085413	0.0098336
KLK6	4	-0.10867	-3.3321	0.00086206	0.0099009
ANP32E	4	-0.11456	-3.3317	0.00086323	0.0099076
ARFGEF2	4	-0.1085	-3.3313	0.00086427	0.0099085
SYT15	4	-0.11507	-3.3298	0.00086902	0.009951
UBIAD1	4	-0.1071	-3.3292	0.00087089	0.0099664
PRKAR2A	4	-0.11825	-3.3288	0.0008721	0.0099743
HNRNPR	4	-0.11124	-3.3261	0.0008807	0.010055
KISS1R	4	-0.10834	-3.3237	0.00088827	0.010129
HIST1H4G	4	-0.11119	-3.3222	0.00089302	0.010165
ZNF622	4	-0.11368	-3.3216	0.00089494	0.010181
BEND3	4	-0.11126	-3.321	0.0008968	0.010196
FARP1	4	-0.10672	-3.3195	0.00090166	0.010241
SOX15	4	-0.12058	-3.3182	0.00090604	0.010269
POMGNT1	4	-0.10993	-3.3179	0.00090692	0.010269
ZNF433	4	-0.10618	-3.3166	0.00091106	0.010297
NRAS	4	-0.1081	-3.3159	0.00091347	0.010314
TBC1D22B	4	-0.10978	-3.3135	0.00092152	0.010396
KRT35	4	-0.11328	-3.3131	0.00092255	0.010402
OPRK1	4	-0.10736	-3.3127	0.00092398	0.010406
CES4A	4	-0.11068	-3.3113	0.00092873	0.010447
GALNT13	4	-0.11307	-3.3101	0.00093264	0.010478
SLC25A6	4	-0.10753	-3.3099	0.00093335	0.01048
RNF125	4	-0.10948	-3.3073	0.00094201	0.010571
SLC25A32	4	-0.11275	-3.3059	0.00094665	0.010605
PTEN	4	-0.10606	-3.3058	0.0009472	0.010605
CELF3	4	-0.10972	-3.3055	0.00094811	0.010609
ABCG8	4	-0.10907	-3.3045	0.00095151	0.01064
SYNCRIP	4	-0.1065	-3.3035	0.00095496	0.010673
ULBP2	4	-0.11495	-3.2999	0.00096736	0.010799
SNX5	4	-0.11136	-3.2978	0.00097445	0.010865
FXYD4	4	-0.10761	-3.295	0.0009842	0.010961
CRIP2	4	-0.10896	-3.2926	0.00099269	0.011049
CCDC182	4	-0.10962	-3.292	0.00099468	0.011061
FLVCR2	3	-0.12492	-3.2897	0.0010028	0.011129
PLEKHG1	4	-0.11023	-3.2889	0.0010058	0.011154
C17orf51	4	-0.10966	-3.2884	0.0010076	0.011163
LAG3	4	-0.10947	-3.2876	0.0010104	0.011181
SYTL1	4	-0.11201	-3.2845	0.0010217	0.011293
METTL1	4	-0.11494	-3.2838	0.0010243	0.011309
DNAJC5G	4	-0.11297	-3.2828	0.0010279	0.011334
TAB1	4	-0.11057	-3.2826	0.0010284	0.011334
BEND2	3	-0.12064	-3.2822	0.0010301	0.011347
TMEM186	4	-0.10977	-3.281	0.0010342	0.011385
TRIP12	4	-0.10656	-3.2808	0.0010351	0.011388
GPR37	4	-0.10535	-3.2803	0.0010371	0.011397
ZBTB3	4	-0.11019	-3.2803	0.0010368	0.011397
WNT7B	4	-0.1081	-3.2789	0.001042	0.011424
GPR68	4	-0.10622	-3.2783	0.0010444	0.011431
C1orf204	4	-0.10491	-3.2778	0.0010461	0.011444
ORMDL3	4	-0.11261	-3.2767	0.0010501	0.011475
PKIA	4	-0.1035	-3.2759	0.0010533	0.011496
FXYD1	4	-0.11619	-3.2747	0.0010579	0.011539
MYLK4	4	-0.10676	-3.2741	0.0010601	0.01155
COLGALT2	4	-0.10793	-3.2741	0.0010601	0.01155
RNF213	4	-0.10637	-3.2723	0.0010668	0.011617
C9orf41	4	-0.11224	-3.2697	0.0010765	0.011716
BPIFB2	4	-0.10721	-3.2693	0.0010781	0.011726
BOK	4	-0.10963	-3.2665	0.0010888	0.01183
CARF	3	-0.1237	-3.2651	0.0010942	0.011881
ANKRD29	4	-0.10777	-3.2641	0.0010983	0.011919
TMEM239	4	-0.10895	-3.2617	0.0011075	0.011978
RNF149	4	-0.11154	-3.2611	0.0011096	0.011994
LONRF3	4	-0.10771	-3.2607	0.0011116	0.012008
RNF5	3	-0.11956	-3.2581	0.0011216	0.012096
ALAD	4	-0.11267	-3.2572	0.001125	0.01212
SAPCD2	4	-0.11087	-3.2572	0.001125	0.01212
NBAS	4	-0.11069	-3.257	0.001126	0.012124
NFIC	4	-0.10381	-3.2565	0.001128	0.012138
SKA2	4	-0.11177	-3.2563	0.0011289	0.012141
ATP9A	4	-0.10541	-3.2556	0.0011316	0.012159
UFL1	4	-0.10878	-3.2555	0.0011319	0.012159
TRIM27	4	-0.10759	-3.2545	0.001136	0.012184
EIF4EBP1	3	-0.12809	-3.2545	0.0011361	0.012184
KCNH7	4	-0.10646	-3.2537	0.0011392	0.01221
CHRNA1	4	-0.11035	-3.2528	0.0011429	0.012243
AJUBA	4	-0.10565	-3.2525	0.0011438	0.012246
FOXK1	4	-0.11204	-3.2515	0.0011478	0.012276
PHIP	4	-0.10525	-3.2515	0.0011479	0.012276
PPP2R3B	4	-0.10709	-3.2511	0.0011497	0.012288
HELQ	4	-0.1047	-3.2497	0.0011553	0.012341
KCTD9	4	-0.10667	-3.2481	0.0011616	0.012395
ITFG1	4	-0.10518	-3.2478	0.0011629	0.012401
SBSPON	4	-0.10858	-3.2473	0.0011649	0.012403
PRPSAP1	4	-0.10895	-3.2473	0.0011649	0.012403
ITGB1BP2	4	-0.12015	-3.2457	0.0011715	0.012465
KIR3DL3	3	-0.1243	-3.2448	0.0011753	0.012499
TXLNG	4	-0.10948	-3.2444	0.0011771	0.012511
SELE	4	-0.10493	-3.2442	0.0011779	0.012513
IQCK	4	-0.10363	-3.2432	0.0011821	0.012551
C6orf141	4	-0.10997	-3.2419	0.0011875	0.0126
ARMC5	4	-0.10877	-3.2401	0.0011947	0.01267
IL17RA	4	-0.10465	-3.2373	0.0012067	0.012783
OSGEPL1	4	-0.10506	-3.2356	0.001214	0.01284
CISH	4	-0.10697	-3.2353	0.0012153	0.01284
HNRNPUL2	4	-0.11077	-3.2352	0.0012154	0.01284
DDX39B	4	-0.11107	-3.2335	0.0012227	0.012899
KRT19	4	-0.10402	-3.2334	0.0012233	0.012899
ZGPAT	4	-0.10736	-3.2333	0.0012238	0.012899
UNC5CL	4	-0.1089	-3.2328	0.0012257	0.012899
STMN4	4	-0.10518	-3.2324	0.0012275	0.01291
RPS6KA6	4	-0.10671	-3.2315	0.0012313	0.012937
NTM	4	-0.10585	-3.2309	0.0012341	0.012957
MAPRE2	4	-0.10375	-3.2255	0.0012575	0.013176
USP38	4	-0.10638	-3.223	0.0012685	0.013276
EMC1	4	-0.11303	-3.2208	0.0012784	0.013359
HLA-DMA	4	-0.10703	-3.2195	0.001284	0.013401
FAM117A	4	-0.11263	-3.2192	0.0012855	0.01341
CYP7B1	4	-0.11391	-3.2159	0.0013005	0.013544
LMO1	4	-0.10631	-3.2129	0.0013141	0.013678
SFTPB	4	-0.10311	-3.2125	0.0013158	0.013686
YWHAG	4	-0.10837	-3.2122	0.0013173	0.013686
GOLGA7	4	-0.1039	-3.2121	0.0013177	0.013686
LSM1	4	-0.11009	-3.21	0.0013274	0.013779
TAF15	4	-0.10501	-3.2096	0.0013291	0.01379
CCRN4L	4	-0.10505	-3.2065	0.0013435	0.013931
E2F3	4	-0.10967	-3.2046	0.0013523	0.014011
POU6F2	4	-0.10499	-3.2046	0.0013527	0.014011
OR51D1	4	-0.10514	-3.203	0.0013598	0.014078
CHRNA2	4	-0.104	-3.2023	0.0013634	0.014099
SNTB1	4	-0.10502	-3.2019	0.0013651	0.014101
R3HDM4	4	-0.10437	-3.201	0.0013695	0.014139
TK1	4	-0.10447	-3.2	0.0013742	0.014174
MOSPD3	4	-0.10338	-3.2	0.0013744	0.014174
TAS2R42	3	-0.12021	-3.1989	0.0013796	0.01422
SPEF1	4	-0.10227	-3.1975	0.0013863	0.014274
WDR11	4	-0.1023	-3.1961	0.001393	0.014327
ZNF623	4	-0.10725	-3.1942	0.001402	0.014397
SLC12A1	4	-0.10552	-3.1923	0.0014117	0.014473
SLC6A1	4	-0.10558	-3.1917	0.0014142	0.014491
TMEM233	4	-0.10286	-3.1896	0.0014248	0.014576
CTSH	4	-0.11154	-3.1892	0.0014269	0.01459
RABEP1	4	-0.10535	-3.1884	0.0014305	0.014619
ADCY3	4	-0.10964	-3.1866	0.0014394	0.014683
STAR	4	-0.10528	-3.1864	0.0014404	0.014683
ARF1	4	-0.10576	-3.1862	0.0014413	0.014683
AARD	4	-0.10257	-3.1861	0.0014422	0.014683
B2M	4	-0.10309	-3.1857	0.0014443	0.014689
LTK	4	-0.10696	-3.1857	0.0014441	0.014689
RAB20	4	-0.10299	-3.1843	0.001451	0.014736
METTL6	4	-0.10212	-3.1841	0.001452	0.014736
NLRC5	4	-0.1021	-3.1828	0.0014585	0.014786
ZNF846	4	-0.10226	-3.1826	0.0014595	0.014788
SCN3B	4	-0.10563	-3.1822	0.0014615	0.014801
TACSTD2	4	-0.11047	-3.1817	0.0014643	0.014806
DLEU7	4	-0.10178	-3.1817	0.001464	0.014806
B3GAT3	4	-0.10839	-3.1815	0.0014651	0.014807
MTCH1	4	-0.1093	-3.1799	0.0014731	0.014872
SLC25A40	4	-0.10598	-3.1799	0.0014732	0.014872
IRF2	4	-0.10213	-3.179	0.0014778	0.014911
TLK2	4	-0.10389	-3.177	0.0014878	0.014995
CAPZA1	4	-0.10067	-3.1768	0.0014893	0.014995
NOD2	4	-0.10336	-3.1752	0.0014974	0.015069
FLT3	4	-0.10379	-3.1741	0.0015031	0.01511
PYGB	4	-0.10383	-3.1731	0.0015083	0.015147
CUTA	4	-0.10863	-3.1729	0.0015094	0.01515
TBC1D7	4	-0.099304	-3.1724	0.0015119	0.01516
ARMC7	4	-0.12559	-3.1724	0.001512	0.01516
C11orf31	4	-0.11188	-3.1701	0.0015237	0.015261
UBE2C	4	-0.10662	-3.1688	0.0015306	0.015298
HIST1H1T	4	-0.10307	-3.1686	0.0015315	0.015299
TCF24	4	-0.10473	-3.1669	0.0015407	0.015375
STIM2	4	-0.10255	-3.1664	0.0015436	0.015396
PRL	4	-0.10315	-3.1658	0.0015463	0.015415
CLCNKA	4	-0.10171	-3.1628	0.0015627	0.015562
FBXL8	4	-0.11172	-3.1628	0.0015627	0.015562
MSRA	4	-0.10288	-3.1614	0.00157	0.015627
HOOK3	4	-0.10371	-3.1609	0.0015729	0.015647
ACTN4	4	-0.10224	-3.1596	0.0015801	0.015711
DDIT3	4	-0.10296	-3.1574	0.0015917	0.015796
TPGS2	4	-0.10213	-3.1574	0.001592	0.015796
TRIM44	4	-0.1073	-3.1556	0.0016015	0.015882
ARL4C	4	-0.10203	-3.1553	0.0016034	0.015892
RABEP2	4	-0.10406	-3.1542	0.0016093	0.015943
RAB3GAP1	4	-0.099367	-3.1537	0.0016119	0.01596
FBXO30	4	-0.10121	-3.1497	0.0016343	0.016149
GATAD2A	4	-0.10539	-3.1497	0.0016341	0.016149
CRB2	4	-0.11209	-3.1484	0.0016415	0.016203
LRRC27	4	-0.10262	-3.1468	0.0016505	0.016258
PSMB9	4	-0.10419	-3.1445	0.0016636	0.016379
BMP7	4	-0.10108	-3.1429	0.001673	0.016454
COX7A2	4	-0.10032	-3.1403	0.0016878	0.016592
SH2D4B	4	-0.10481	-3.1364	0.0017103	0.016778
FOXRED2	4	-0.10155	-3.1361	0.001712	0.016786
ACADSB	4	-0.10135	-3.1341	0.0017237	0.016867
TMEM38A	4	-0.1061	-3.1335	0.0017273	0.016884
RNF168	4	-0.10458	-3.1325	0.0017331	0.016929
NRGN	4	-0.10522	-3.1323	0.0017347	0.01693
IVD	4	-0.10432	-3.1311	0.0017417	0.01699
FAM64A	4	-0.10475	-3.1308	0.0017436	0.016991
KIAA0355	4	-0.10545	-3.1302	0.0017468	0.017014
IL9R	4	-0.10155	-3.1276	0.0017621	0.01713
TRIP4	4	-0.10272	-3.1238	0.0017854	0.017302
DAPK1	4	-0.10575	-3.1236	0.0017867	0.017306
DOCK4	4	-0.10272	-3.123	0.0017903	0.017314
LAMTOR2	3	-0.12555	-3.1215	0.0017991	0.017374
EXO5	4	-0.10053	-3.1215	0.0017992	0.017374
SLC9A1	4	-0.10135	-3.1211	0.0018018	0.01739
DCAF12	4	-0.10454	-3.1188	0.0018158	0.017499
HIST1H2AD	4	-0.10488	-3.1168	0.0018282	0.017588
ARID3C	4	-0.10444	-3.1168	0.0018284	0.017588
PLEKHM2	4	-0.10527	-3.1163	0.0018316	0.017607
PAX9	4	-0.10358	-3.115	0.0018392	0.01767
AGER	4	-0.099152	-3.1146	0.0018418	0.017686
SP110	4	-0.10217	-3.1104	0.0018682	0.017904
VKORC1L1	4	-0.1058	-3.1093	0.0018754	0.017964
C12orf79	4	-0.10014	-3.1081	0.001883	0.018019
KCNK3	4	-0.10445	-3.1062	0.001895	0.018106
DYM	4	-0.10195	-3.1048	0.0019041	0.018185
PLEKHO2	4	-0.098926	-3.1044	0.0019069	0.018193
ACAN	4	-0.10249	-3.104	0.0019094	0.018208
ZFAT	4	-0.10164	-3.1029	0.0019162	0.018263
NOXA1	4	-0.10476	-3.1009	0.0019295	0.018372
HIST1H2AE	4	-0.10419	-3.1005	0.001932	0.018385
NKX6-3	4	-0.098491	-3.1001	0.0019345	0.018391
MNDA	4	-0.099657	-3.0995	0.0019382	0.018408
APOBEC1	4	-0.098195	-3.0992	0.0019407	0.018424
PAN3	4	-0.10187	-3.099	0.0019419	0.018425
TMEM211	4	-0.10278	-3.097	0.0019552	0.018524
ELK1	4	-0.099491	-3.0966	0.0019575	0.018537
CDK5	4	-0.10018	-3.0924	0.0019855	0.018755
TOM1L1	4	-0.10108	-3.0914	0.0019924	0.018792
RHOH	4	-0.10487	-3.0909	0.0019953	0.018792
RETNLB	4	-0.1003	-3.0909	0.0019957	0.018792
AKAP10	4	-0.10467	-3.0909	0.0019953	0.018792
TCF19	4	-0.10098	-3.0886	0.0020107	0.018909
SPINK5	4	-0.09881	-3.0882	0.0020135	0.018926
CEBPD	4	-0.10164	-3.0877	0.0020172	0.018952
CBFA2T2	3	-0.11743	-3.0871	0.0020211	0.018979
BIRC7	3	-0.11559	-3.0867	0.002024	0.018996
CILP2	4	-0.10942	-3.0864	0.0020258	0.018999
REV3L	4	-0.10555	-3.0863	0.0020267	0.018999
SCP2	4	-0.099225	-3.0854	0.0020327	0.019032
ALKBH3	4	-0.10282	-3.085	0.0020355	0.019048
COX19	4	-0.10532	-3.0834	0.0020464	0.019123
COX17	4	-0.11474	-3.0828	0.0020504	0.019141
POTED	4	-0.10002	-3.0786	0.0020794	0.019384
SULF1	4	-0.098237	-3.0769	0.0020913	0.019485
FOXN4	4	-0.10783	-3.0767	0.0020928	0.019489
SETD6	4	-0.10188	-3.0745	0.0021085	0.019626
ERN1	3	-0.11756	-3.0733	0.0021168	0.019684
OR3A1	4	-0.10186	-3.0731	0.0021187	0.019692
BSPRY	4	-0.099431	-3.0708	0.0021351	0.019825
AGAP9	4	-0.10072	-3.0685	0.0021513	0.019956
FMO1	4	-0.10271	-3.0667	0.0021646	0.020062
ZSCAN9	4	-0.10052	-3.0663	0.0021669	0.020072
TSSC1	4	-0.099906	-3.0659	0.0021698	0.020087
PPIAL4D	4	-0.11502	-3.0658	0.0021706	0.020087
COLEC12	4	-0.10552	-3.0652	0.0021755	0.02012
SCYL3	4	-0.099817	-3.0651	0.0021763	0.02012
BHLHB9	4	-0.1015	-3.0642	0.0021826	0.020159
NFIX	4	-0.097779	-3.0642	0.0021824	0.020159
MBIP	4	-0.10105	-3.061	0.0022058	0.020363
EEF1B2	4	-0.10723	-3.0589	0.0022213	0.020476
AP3M2	4	-0.096399	-3.0573	0.0022337	0.020534
PODXL	4	-0.10308	-3.0572	0.0022338	0.020534
KCTD13	4	-0.10501	-3.0572	0.0022343	0.020534
UBE2W	4	-0.10309	-3.0571	0.0022351	0.020534
TGFB3	4	-0.1023	-3.0568	0.0022368	0.02054
SERP2	4	-0.10214	-3.0555	0.0022466	0.020597
WDFY1	4	-0.098319	-3.0554	0.0022476	0.020597
KAAG1	4	-0.1038	-3.0553	0.0022484	0.020597
KRT12	4	-0.10262	-3.0525	0.0022695	0.02075
ANKRD6	4	-0.1004	-3.0468	0.0023133	0.0211
ZNF430	4	-0.098704	-3.0428	0.0023438	0.021343
CHST5	4	-0.096502	-3.0411	0.0023574	0.021434
C1QL3	4	-0.10059	-3.0408	0.0023598	0.021434
POLD3	4	-0.10875	-3.0407	0.00236	0.021434
RAD51B	4	-0.10313	-3.0405	0.0023615	0.021437
ARHGDIB	4	-0.10065	-3.0399	0.0023663	0.021471
MMP16	4	-0.10026	-3.0385	0.0023779	0.021556
NR2C2	4	-0.10541	-3.0376	0.0023846	0.021586
DDX31	4	-0.096532	-3.0373	0.002387	0.021597
PHOSPHO1	4	-0.10348	-3.037	0.0023896	0.021611
SLC1A5	4	-0.10178	-3.0362	0.0023958	0.021656
BMF	4	-0.1001	-3.0342	0.0024115	0.021767
SYNGR1	4	-0.1016	-3.0339	0.0024144	0.021784
C15orf54	4	-0.097004	-3.0333	0.0024189	0.021814
DDC	4	-0.1042	-3.0318	0.002431	0.021902
SLC25A33	4	-0.10074	-3.0257	0.0024804	0.022223
SFRP1	4	-0.10266	-3.0257	0.0024806	0.022223
RDH14	4	-0.099259	-3.024	0.0024946	0.022327
ASNS	4	-0.09967	-3.0235	0.0024988	0.022334
RTEL1	4	-0.1028	-3.0229	0.0025033	0.022354
CD82	4	-0.10011	-3.0211	0.0025182	0.022454
TMEM105	4	-0.10047	-3.021	0.0025194	0.022455
TMEM33	4	-0.10105	-3.0184	0.0025413	0.022616
ARMC9	4	-0.10227	-3.0175	0.0025485	0.022661
RAB12	4	-0.098461	-3.0157	0.0025635	0.022765
CCNC	4	-0.099495	-3.0157	0.0025637	0.022765
ARRDC2	3	-0.1142	-3.0156	0.0025649	0.022765
FOXD4L5	3	-0.11561	-3.0156	0.002565	0.022765
GZMB	4	-0.1023	-3.0143	0.0025759	0.022836
THSD7A	4	-0.098123	-3.0136	0.0025821	0.022868
N4BP2	4	-0.095874	-3.0124	0.0025918	0.022928
CYR61	4	-0.097412	-3.0115	0.0025992	0.022984
ALDH3A1	4	-0.096375	-3.0114	0.0026007	0.022987
BSND	4	-0.099404	-3.0107	0.0026061	0.023023
NCOA6	4	-0.10033	-3.0097	0.0026151	0.023092
TMEM74B	4	-0.10422	-3.0092	0.002619	0.023114
DYNLT3	4	-0.099714	-3.0088	0.0026224	0.023114
ZDHHC3	4	-0.10039	-3.0079	0.0026304	0.023165
RPL10L	3	-0.11287	-3.007	0.0026383	0.023221
LDLRAD4	4	-0.098854	-3.0053	0.0026532	0.023342
KLHL15	4	-0.09724	-3.003	0.0026733	0.023508
2018-09-03	4	-0.097022	-3.0012	0.002689	0.023625
PCK2	4	-0.095759	-3.0003	0.0026968	0.023682
WDR46	4	-0.10749	-2.9995	0.0027045	0.023728
KLHDC8A	4	-0.10118	-2.9978	0.0027194	0.023826
LZTR1	4	-0.096585	-2.9974	0.0027225	0.023842
RUNX3	4	-0.10961	-2.9959	0.002736	0.023945
ADAMTSL2	3	-0.12065	-2.9959	0.0027368	0.023945
GPR132	4	-0.10703	-2.9945	0.0027488	0.024039
NCR3	4	-0.097331	-2.9938	0.0027551	0.024061
MYH2	4	-0.097658	-2.9927	0.0027656	0.024142
SALL4	4	-0.098209	-2.9917	0.0027745	0.024199
CTU2	4	-0.099392	-2.991	0.0027811	0.024244
OSCAR	4	-0.10247	-2.9902	0.0027883	0.024296
PTP4A3	4	-0.10176	-2.9885	0.0028038	0.024376
SUV420H1	4	-0.096672	-2.988	0.0028079	0.0244
TSHB	4	-0.095358	-2.9866	0.0028209	0.024502
CNEP1R1	4	-0.098902	-2.982	0.0028637	0.024795
C1QC	4	-0.099455	-2.9798	0.0028843	0.024939
HIVEP2	4	-0.096664	-2.9789	0.0028931	0.025003
CLIC6	4	-0.099896	-2.9755	0.0029254	0.025247
AGO1	4	-0.10024	-2.9747	0.0029331	0.025292
FLG2	4	-0.095739	-2.9724	0.002955	0.025458
DOCK5	4	-0.096887	-2.9719	0.0029601	0.02549
CUL5	4	-0.096401	-2.9701	0.0029772	0.025626
TCEAL7	4	-0.098121	-2.9699	0.0029786	0.025626
TARBP2	4	-0.10025	-2.9677	0.0030002	0.025778
USP47	4	-0.095011	-2.9677	0.003	0.025778
CAP1	4	-0.10221	-2.9667	0.0030097	0.025836
RANBP9	4	-0.095969	-2.9658	0.0030188	0.025888
CTBS	4	-0.095313	-2.9644	0.0030328	0.025976
S1PR3	4	-0.094754	-2.9644	0.0030323	0.025976
CXCR1	4	-0.10081	-2.9629	0.0030475	0.026079
TEX22	4	-0.1004	-2.9615	0.0030615	0.026186
APOM	4	-0.096235	-2.9611	0.0030653	0.026207
CFAP52	4	-0.098614	-2.961	0.0030668	0.026208
TMEM201	4	-0.098161	-2.9586	0.0030908	0.026402
RIMBP3	6	-0.07797	-2.9557	0.0031194	0.026611
GPM6B	4	-0.095114	-2.9548	0.0031291	0.026681
SNX2	4	-0.096959	-2.9545	0.0031321	0.026692
PICALM	4	-0.097141	-2.9544	0.0031331	0.026692
TPGS1	4	-0.10083	-2.9542	0.0031351	0.026697
IKBKAP	4	-0.10634	-2.954	0.0031369	0.0267
DNPH1	4	-0.10089	-2.9507	0.0031703	0.02696
RBM12B	4	-0.097053	-2.949	0.0031884	0.027078
DUOXA1	4	-0.10507	-2.9481	0.0031969	0.027126
KRTAP1-1	4	-0.1006	-2.9477	0.0032015	0.02714
SKAP2	4	-0.096647	-2.9474	0.0032045	0.027143
MAML1	4	-0.094407	-2.9467	0.0032122	0.027174
PHF21B	4	-0.096719	-2.946	0.003219	0.027217
MKL1	4	-0.097254	-2.9457	0.0032218	0.027226
FOXD2	4	-0.098277	-2.9456	0.003223	0.027226
SPRED2	4	-0.093972	-2.9453	0.0032264	0.027231
ESCO2	4	-0.095184	-2.9428	0.0032526	0.027416
RPA2	4	-0.10497	-2.9426	0.0032549	0.027423
SPI1	4	-0.10913	-2.9405	0.0032763	0.027567
MASP2	4	-0.098149	-2.9386	0.0032967	0.027702
UPP2	4	-0.092934	-2.9386	0.0032966	0.027702
WDR73	4	-0.095669	-2.9384	0.0032995	0.027713
CREB3L3	4	-0.094779	-2.9371	0.0033131	0.02781
ASGR2	4	-0.096001	-2.9315	0.0033732	0.02827
MROH7	4	-0.10484	-2.9308	0.0033809	0.028323
HOXD13	3	-0.1333	-2.9292	0.0033985	0.028445
ZNRF4	4	-0.097634	-2.929	0.0034002	0.028447
SLC2A10	4	-0.09815	-2.9289	0.0034019	0.028448
SERPINA5	4	-0.096449	-2.9285	0.0034064	0.028474
LCE6A	4	-0.095818	-2.9283	0.0034081	0.028476
FXYD7	4	-0.094402	-2.9271	0.0034216	0.028563
FAM78B	4	-0.098233	-2.9264	0.0034293	0.028607
SERPIND1	4	-0.10238	-2.9262	0.0034314	0.028607
BAZ1B	4	-0.093173	-2.9259	0.0034345	0.028621
LMBRD2	4	-0.093486	-2.9257	0.0034373	0.028632
ASNA1	4	-0.10599	-2.9251	0.0034434	0.028667
CFB	4	-0.096676	-2.9226	0.0034708	0.028848
PNPLA1	4	-0.097941	-2.9213	0.003486	0.028962
EXT2	4	-0.094489	-2.9199	0.0035018	0.029071
IDH3B	4	-0.10241	-2.9154	0.0035522	0.029435
SLC22A8	4	-0.094453	-2.915	0.0035568	0.02946
EDN3	4	-0.098065	-2.9145	0.0035623	0.029493
VAC14	4	-0.098419	-2.9144	0.0035642	0.029496
SH3GL2	4	-0.097949	-2.9127	0.0035833	0.029641
ST3GAL2	4	-0.09552	-2.9122	0.0035885	0.029671
CTAG2	4	-0.10179	-2.9118	0.0035939	0.029703
TMEM39B	4	-0.1063	-2.9104	0.0036096	0.029792
NPEPL1	4	-0.096097	-2.9103	0.0036111	0.029792
C3orf38	4	-0.092603	-2.9101	0.0036136	0.029792
HSBP1	4	-0.097747	-2.91	0.003614	0.029792
ZNF565	4	-0.096718	-2.909	0.0036262	0.029867
ABCF2	4	-0.095762	-2.9083	0.0036334	0.029913
TRIM50	4	-0.092857	-2.9079	0.0036391	0.029934
CNIH2	4	-0.092251	-2.9062	0.0036587	0.030082
MBNL1	4	-0.096114	-2.9053	0.0036696	0.030159
RPP21	4	-0.11909	-2.9047	0.0036757	0.030183
GNA11	4	-0.097745	-2.9045	0.0036787	0.030194
TMEM202	4	-0.096665	-2.9041	0.0036826	0.030214
JMY	4	-0.10113	-2.9035	0.0036907	0.030254
ASNSD1	3	-0.11164	-2.9029	0.0036974	0.030284
DIO1	4	-0.09555	-2.9022	0.0037059	0.03034
MSLN	4	-0.092916	-2.9008	0.0037217	0.030443
RAB2B	4	-0.092992	-2.9003	0.0037283	0.030484
ADCY6	4	-0.096105	-2.8998	0.0037342	0.030517
KCTD5	4	-0.0952	-2.8989	0.003745	0.030581
FGFR1OP	3	-0.12514	-2.8977	0.0037594	0.030647
EPM2A	4	-0.099989	-2.8964	0.0037748	0.030759
WISP2	4	-0.096638	-2.8956	0.0037838	0.030813
SERPINB6	4	-0.09442	-2.8945	0.0037977	0.030882
DYNLL1	4	-0.10161	-2.8945	0.003798	0.030882
DENND3	4	-0.092166	-2.8941	0.0038026	0.030906
NAPB	4	-0.09331	-2.8937	0.003807	0.030916
HYPM	3	-0.10497	-2.8894	0.0038601	0.03132
FGD1	4	-0.096031	-2.8878	0.0038791	0.031461
OCSTAMP	4	-0.091253	-2.8842	0.0039238	0.031769
BPNT1	4	-0.096512	-2.8821	0.0039502	0.03197
FAM134A	4	-0.090031	-2.8809	0.0039655	0.032066
CALCB	4	-0.095411	-2.8807	0.0039676	0.03207
SNRPA	4	-0.10081	-2.8772	0.004012	0.032402
SIRT7	4	-0.10774	-2.8765	0.004021	0.03246
NCKAP5	4	-0.095924	-2.8759	0.0040289	0.032493
GDF5	4	-0.09521	-2.8758	0.0040301	0.032493
PAWR	4	-0.096031	-2.8755	0.0040343	0.032505
ETS2	4	-0.095024	-2.8752	0.0040375	0.032505
CAPNS2	4	-0.093554	-2.8751	0.0040385	0.032505
FBXO6	4	-0.091182	-2.8743	0.0040491	0.032554
SLC7A11	4	-0.093865	-2.8739	0.0040539	0.03256
KIAA1524	4	-0.096448	-2.872	0.0040793	0.032747
KMT2D	4	-0.10322	-2.8712	0.0040896	0.032806
C1orf226	4	-0.098509	-2.871	0.0040913	0.032806
PPEF2	4	-0.095611	-2.8665	0.00415	0.033221
CPSF7	4	-0.092448	-2.865	0.0041703	0.033355
VIPAS39	4	-0.092728	-2.8622	0.0042074	0.03361
PRICKLE2	4	-0.094854	-2.8619	0.004211	0.033624
GATA1	4	-0.098079	-2.8615	0.0042165	0.033655
BCL3	4	-0.093334	-2.8602	0.004234	0.03378
CNTN6	4	-0.095468	-2.8581	0.0042617	0.033987
FBXO7	4	-0.09629	-2.8573	0.0042731	0.034038
FAM169B	4	-0.092949	-2.8571	0.0042757	0.034041
ASB9	4	-0.093145	-2.8568	0.0042795	0.034046
AQP12B	4	-0.095741	-2.8559	0.0042908	0.034119
DGKE	4	-0.10024	-2.8539	0.0043191	0.034301
DCAF12L1	4	-0.096245	-2.8526	0.0043362	0.034423
SLC17A7	4	-0.09483	-2.8522	0.0043417	0.034447
PACS1	4	-0.093389	-2.8521	0.0043428	0.034447
2018-03-09	4	-0.094382	-2.8508	0.0043604	0.034571
NGRN	4	-0.093265	-2.8499	0.0043729	0.034649
CEP19	4	-0.092288	-2.8497	0.004376	0.034652
ASB4	3	-0.10824	-2.8493	0.0043819	0.034685
FAM3D	4	-0.095591	-2.849	0.0043858	0.034702
ZNF518B	4	-0.095625	-2.8484	0.0043935	0.034747
PCGF3	4	-0.094466	-2.844	0.0044556	0.035151
PROCA1	4	-0.10455	-2.8437	0.0044592	0.035165
GTF2IRD1	4	-0.095132	-2.8435	0.004462	0.035173
MAGEB6	3	-0.1081	-2.8434	0.0044641	0.035175
YIPF7	3	-0.10869	-2.8432	0.0044664	0.035179
TXNDC16	4	-0.092194	-2.8429	0.0044702	0.035194
XKR6	4	-0.094463	-2.8427	0.0044729	0.035194
AP4B1	4	-0.094435	-2.8425	0.0044768	0.035194
DLD	4	-0.09173	-2.842	0.0044824	0.03521
AGPAT1	4	-0.097346	-2.842	0.0044833	0.03521
CRK	4	-0.092351	-2.8414	0.0044913	0.035244
C6orf132	4	-0.092202	-2.8403	0.0045071	0.035354
PPP5C	4	-0.095116	-2.8401	0.0045106	0.035366
FITM2	4	-0.089779	-2.8397	0.0045156	0.035391
PDCD6IP	4	-0.10054	-2.8388	0.0045286	0.035479
VPS13C	4	-0.094513	-2.8385	0.0045323	0.035493
CCNI	4	-0.092391	-2.8379	0.0045416	0.035551
DNAJB12	4	-0.097976	-2.8375	0.0045468	0.035574
OR10H5	4	-0.093215	-2.8374	0.0045483	0.035574
ZNF587B	4	-0.094086	-2.8369	0.0045554	0.035586
TBX4	4	-0.098068	-2.8361	0.0045664	0.035642
ACTR2	4	-0.10085	-2.836	0.0045681	0.035642
EID1	4	-0.093188	-2.8349	0.0045847	0.035742
SNX19	4	-0.093307	-2.8332	0.0046078	0.035907
C8orf33	4	-0.094512	-2.8325	0.0046188	0.035979
SLC39A1	4	-0.093698	-2.8305	0.0046476	0.036188
KANK2	4	-0.091993	-2.8303	0.0046509	0.036199
ZFPM2	4	-0.093587	-2.8289	0.0046714	0.036343
GCNT3	4	-0.099837	-2.8276	0.0046901	0.036474
OR14C36	4	-0.093461	-2.8267	0.0047035	0.036564
COL5A3	4	-0.091989	-2.8254	0.004722	0.036693
FAM151A	4	-0.093286	-2.8237	0.0047468	0.03684
SMYD1	4	-0.09328	-2.8218	0.0047751	0.037011
ZNF24	3	-0.11101	-2.8217	0.0047765	0.037011
C9orf43	4	-0.09234	-2.8214	0.004781	0.037031
EMILIN3	4	-0.092758	-2.8197	0.0048069	0.037176
FCAR	4	-0.090527	-2.8196	0.0048078	0.037176
PI4KB	4	-0.098322	-2.8195	0.0048096	0.037176
VGLL3	4	-0.090609	-2.8187	0.0048221	0.037258
CATSPER1	4	-0.09587	-2.8185	0.0048245	0.037262
CACNA2D3	4	-0.093529	-2.8184	0.0048266	0.037263
HEPACAM2	4	-0.092381	-2.8178	0.0048353	0.037305
HDGF	4	-0.093444	-2.8178	0.004836	0.037305
C4orf47	4	-0.093085	-2.8169	0.0048493	0.037392
AKR7A3	4	-0.095125	-2.8168	0.0048512	0.037392
PKN1	4	-0.092498	-2.8164	0.0048564	0.037417
PRNP	4	-0.099436	-2.8156	0.0048682	0.037464
AKR1B10	4	-0.093014	-2.8152	0.0048749	0.037484
PREX2	4	-0.092658	-2.8152	0.0048747	0.037484
SNAPIN	4	-0.093757	-2.8137	0.004898	0.037646
CXorf21	4	-0.092069	-2.8135	0.0049	0.037647
CDK6	4	-0.11866	-2.8108	0.0049415	0.037935
SQSTM1	4	-0.09022	-2.8092	0.0049659	0.038077
C14orf142	4	-0.094378	-2.8084	0.0049782	0.03814
MMS19	4	-0.091219	-2.8057	0.0050212	0.038439
SLC52A1	8	-0.068778	-2.8045	0.005039	0.038559
ATP6V1B1	4	-0.091183	-2.8021	0.0050776	0.038793
H2AFV	4	-0.092006	-2.8014	0.0050888	0.038863
LAMA4	4	-0.093993	-2.8009	0.0050963	0.038905
NDUFAF6	4	-0.10718	-2.7987	0.0051314	0.039157
KSR2	4	-0.090452	-2.795	0.0051901	0.039589
CRYGA	4	-0.089615	-2.7945	0.0051981	0.039618
EPG5	4	-0.092827	-2.7929	0.0052241	0.039784
CC2D1A	4	-0.089903	-2.7926	0.0052286	0.039803
RTN1	4	-0.093112	-2.7922	0.0052351	0.039837
WFDC11	4	-0.088138	-2.7891	0.0052858	0.040159
LRRC29	4	-0.090734	-2.7871	0.0053187	0.040361
NEK2	4	-0.098203	-2.7869	0.0053217	0.040367
SKIDA1	4	-0.09561	-2.7862	0.0053332	0.040438
MUC15	4	-0.09016	-2.7852	0.0053495	0.04053
PLEC	4	-0.092226	-2.7837	0.0053737	0.04068
LMBR1L	4	-0.090764	-2.7834	0.0053799	0.040699
CDHR3	4	-0.092667	-2.7833	0.0053804	0.040699
SLC35D3	4	-0.088899	-2.7821	0.0054005	0.040819
FOLR1	4	-0.087833	-2.7808	0.0054225	0.040952
GSG1	4	-0.09155	-2.7785	0.005461	0.041195
C5orf24	4	-0.090719	-2.7765	0.0054953	0.041402
IKZF4	4	-0.088674	-2.7764	0.0054971	0.041402
UFC1	4	-0.088352	-2.7761	0.005502	0.041422
BECN1	4	-0.091125	-2.7744	0.0055308	0.041606
BHLHE40	4	-0.090439	-2.7738	0.0055401	0.04166
C2orf68	4	-0.093336	-2.7737	0.0055427	0.041663
TMCC2	4	-0.095869	-2.7725	0.0055632	0.041768
FAM208A	4	-0.089631	-2.7693	0.005617	0.042105
CARTPT	4	-0.089414	-2.7679	0.0056416	0.042224
SLA2	4	-0.088929	-2.7678	0.0056441	0.042226
TBC1D14	4	-0.088616	-2.7656	0.005682	0.042442
PON1	4	-0.090618	-2.7644	0.0057025	0.042579
ASAP3	4	-0.093601	-2.7631	0.0057261	0.042739
FOXO3	4	-0.0923	-2.7625	0.0057355	0.042759
EFEMP1	4	-0.091315	-2.7625	0.0057364	0.042759
KMT2E	4	-0.090563	-2.7611	0.0057614	0.042868
ARHGAP5	4	-0.091452	-2.7607	0.0057674	0.042869
KCNJ13	4	-0.090696	-2.7607	0.0057682	0.042869
SHROOM3	4	-0.092847	-2.7605	0.005772	0.042881
MS4A2	4	-0.092118	-2.7587	0.0058039	0.04305
SCHIP1	4	-0.092048	-2.7583	0.0058094	0.043075
CCM2	4	-0.09209	-2.7572	0.0058294	0.043189
VCL	4	-0.091911	-2.7558	0.0058541	0.043339
PARD6B	4	-0.089118	-2.7554	0.0058629	0.043387
ANKRD34B	4	-0.087474	-2.7547	0.0058744	0.043425
OR2T8	5	-0.081212	-2.7547	0.0058745	0.043425
CAMSAP1	4	-0.096214	-2.7546	0.0058771	0.043425
PARP1	4	-0.09344	-2.7546	0.0058758	0.043425
TICAM2	4	-0.089254	-2.7527	0.0059099	0.043583
SLC25A17	4	-0.094948	-2.7522	0.0059202	0.043642
ITGA9	4	-0.094067	-2.7513	0.0059352	0.043719
PPFIA4	4	-0.10178	-2.7508	0.0059445	0.043753
SOX6	4	-0.08735	-2.7508	0.0059445	0.043753
NT5E	4	-0.089851	-2.7484	0.0059885	0.04406
ELOVL1	4	-0.091508	-2.7457	0.0060376	0.044367
ARSE	4	-0.090824	-2.7452	0.0060466	0.044402
FAM131A	4	-0.087568	-2.7448	0.0060556	0.044434
GIPR	4	-0.09507	-2.7448	0.0060541	0.044434
IGFBP1	4	-0.096319	-2.7434	0.0060804	0.044554
KRTAP9-8	4	-0.088817	-2.7429	0.0060896	0.044575
TMSB10	4	-0.090378	-2.7428	0.0060911	0.044575
SCAF1	7	-0.068003	-2.7417	0.0061129	0.0447
BASP1	4	-0.088852	-2.7398	0.0061479	0.044906
TIAM2	4	-0.090182	-2.7396	0.0061518	0.044916
VPS8	4	-0.088977	-2.7387	0.0061681	0.045018
RNF181	4	-0.093841	-2.7373	0.0061938	0.045153
HINT3	4	-0.09126	-2.7349	0.0062392	0.045384
GTF2E2	4	-0.088101	-2.7348	0.0062419	0.045384
SYNJ2	4	-0.092822	-2.7343	0.0062518	0.045438
SIX4	4	-0.088913	-2.7331	0.0062733	0.045577
PCDH9	4	-0.089075	-2.7325	0.0062848	0.045643
VTI1B	4	-0.091596	-2.7317	0.0063017	0.04573
SLC35G6	3	-0.10347	-2.7312	0.0063099	0.045772
OR7A17	4	-0.090995	-2.7307	0.0063192	0.045823
ZEB2	4	-0.091607	-2.7293	0.006347	0.045972
MTCH2	4	-0.092527	-2.7287	0.0063585	0.04602
STARD3	4	-0.096182	-2.7287	0.0063576	0.04602
AVPI1	4	-0.091568	-2.7263	0.0064047	0.046302
LDLR	3	-0.12351	-2.7254	0.0064224	0.046354
PRSS57	4	-0.091398	-2.7253	0.0064245	0.046354
PPIH	4	-0.09292	-2.7252	0.0064265	0.046354
WTAP	4	-0.08733	-2.725	0.0064304	0.046365
RTN2	4	-0.088825	-2.724	0.0064495	0.046468
C17orf53	4	-0.090018	-2.7157	0.0066134	0.047564
RNF144A	4	-0.088936	-2.7157	0.0066141	0.047564
ATP5L	4	-0.091776	-2.7149	0.0066294	0.047627
TOMM7	4	-0.088517	-2.7149	0.0066305	0.047627
THAP7	4	-0.08684	-2.7143	0.0066414	0.047653
CLDN7	4	-0.094317	-2.7137	0.0066537	0.047691
RNASE10	4	-0.091414	-2.7137	0.0066531	0.047691
FAM135B	4	-0.088516	-2.7136	0.0066561	0.047691
HCRTR1	4	-0.094581	-2.7132	0.0066634	0.047721
APITD1	3	-0.097817	-2.7112	0.0067044	0.047978
APITD1-CORT	3	-0.097817	-2.7112	0.0067044	0.047978
CFAP126	4	-0.091272	-2.7108	0.0067128	0.048021
CIC	4	-0.095921	-2.7081	0.0067676	0.04834
MAS1	4	-0.090532	-2.7075	0.0067797	0.04839
C2CD5	4	-0.085076	-2.7038	0.0068544	0.04885
GSG1L	4	-0.088626	-2.7033	0.0068645	0.048904
SLBP	4	-0.095874	-2.7028	0.006876	0.048944
ATF7IP	4	-0.090972	-2.7025	0.006881	0.048944
SGPP2	4	-0.089468	-2.7024	0.0068839	0.048944
PIGT	4	-0.085956	-2.7023	0.0068861	0.048944
PCYT1A	4	-0.093377	-2.7022	0.006889	0.048944
CRTC3	4	-0.098859	-2.7021	0.0068905	0.048944
PATE3	4	-0.089113	-2.6985	0.0069659	0.049405
SLC25A29	4	-0.093826	-2.6975	0.0069853	0.049506
PGS1	4	-0.10532	-2.6971	0.0069955	0.04956
MYO1G	4	-0.087309	-2.6958	0.0070225	0.049733
ELF1	4	-0.085707	-2.6953	0.0070335	0.049792
FGF9	4	-0.086908	-2.6939	0.0070624	0.049941
TMEM169	4	-0.090722	-2.6933	0.0070755	0.049962
MSH5	4	-0.087096	-2.6933	0.0070757	0.049962
PCDH20	4	-0.092042	-2.693	0.0070804	0.049976
TIAM1	4	-0.087399	-2.6929	0.0070834	0.049979
COX8C	4	-0.089296	-2.6924	0.0070942	0.050018
CHCHD2	4	-0.093533	-2.6922	0.0070981	0.050018
THEM6	4	-0.096885	-2.6921	0.0070995	0.050018
EXOC6	4	-0.091386	-2.6918	0.007106	0.050046
FLRT1	4	-0.090245	-2.6907	0.0071313	0.050187
ABHD15	4	-0.095637	-2.6898	0.0071485	0.05029
ATP2A3	4	-0.092731	-2.6887	0.0071739	0.050388
PTF1A	4	-0.089911	-2.6881	0.0071856	0.050421
SDC1	4	-0.095288	-2.6873	0.0072042	0.050484
RBM12	4	-0.09042	-2.6872	0.0072059	0.050484
PRKCI	4	-0.0883	-2.6867	0.0072158	0.050484
SPAG4	4	-0.089388	-2.6867	0.0072152	0.050484
USP37	4	-0.088341	-2.6864	0.0072219	0.050508
MUC20	4	-0.0871	-2.6861	0.0072298	0.050545
TPM3	3	-0.10328	-2.6859	0.0072335	0.050553
ARHGAP39	4	-0.087985	-2.6851	0.0072509	0.050655
SIN3B	4	-0.087043	-2.6835	0.0072852	0.050839
KCNB1	4	-0.085553	-2.6828	0.0073018	0.050918
PTPLB	4	-0.087316	-2.6813	0.0073332	0.051025
MRC2	4	-0.085937	-2.6803	0.0073564	0.051131
RIMKLA	4	-0.08788	-2.6803	0.0073563	0.051131
OTOP2	4	-0.092641	-2.6799	0.0073636	0.051162
OXGR1	4	-0.088042	-2.679	0.0073841	0.051249
CSNK1A1	4	-0.088986	-2.6785	0.0073951	0.051307
ZBED8	4	-0.086263	-2.6763	0.007443	0.051583
RANGRF	4	-0.088425	-2.676	0.0074505	0.051615
RNF214	4	-0.087113	-2.6755	0.0074613	0.051672
PRSS38	4	-0.089375	-2.6754	0.0074641	0.051673
EFCAB6	4	-0.086528	-2.6734	0.0075095	0.051911
POTEH	3	-0.10397	-2.6726	0.0075255	0.052003
PTK6	4	-0.09596	-2.6702	0.0075812	0.052331
OR52R1	4	-0.08806	-2.6699	0.0075882	0.052361
WNT9B	4	-0.089858	-2.6686	0.0076157	0.052499
RINT1	4	-0.091751	-2.6685	0.0076183	0.052499
NANOS1	4	-0.090743	-2.6683	0.0076226	0.052504
PLEKHG5	4	-0.089761	-2.6675	0.0076414	0.052614
TRIM58	4	-0.088058	-2.6673	0.0076459	0.052626
CDC42EP3	4	-0.088116	-2.6668	0.0076567	0.052662
FAM219A	4	-0.091881	-2.6668	0.0076567	0.052662
COX6A1	4	-0.091727	-2.6661	0.0076738	0.052736
PER2	4	-0.086583	-2.6657	0.0076831	0.052736
TRIM52	4	-0.086815	-2.6656	0.007684	0.052736
ZSWIM8	4	-0.090335	-2.6651	0.0076969	0.052806
LACTB2	4	-0.087718	-2.6642	0.0077182	0.052914
EPB41L4A	4	-0.08894	-2.6642	0.0077168	0.052914
DCPS	4	-0.087697	-2.6639	0.0077232	0.052928
DAG1	4	-0.086892	-2.6638	0.0077259	0.052928
SCIN	4	-0.085301	-2.6631	0.0077415	0.052997
ACAD10	4	-0.088092	-2.6607	0.0077979	0.053269
GATA5	4	-0.093163	-2.6602	0.0078096	0.053329
NCF2	4	-0.087708	-2.6563	0.0078994	0.053924
UNC45A	4	-0.08917	-2.6548	0.0079367	0.05412
FBXO10	4	-0.084576	-2.6548	0.0079363	0.05412
SARNP	4	-0.091582	-2.6527	0.007985	0.054372
MANBAL	4	-0.087125	-2.6522	0.0079964	0.05443
ANKRD28	4	-0.084287	-2.6509	0.0080277	0.054605
FAIM3	4	-0.088496	-2.6495	0.0080606	0.054745
NUP62	3	-0.10196	-2.6494	0.0080632	0.054745
GPRC6A	4	-0.084012	-2.6493	0.0080656	0.054745
MED29	4	-0.090441	-2.6476	0.008106	0.054981
ATPIF1	4	-0.088862	-2.6468	0.0081263	0.055098
CHMP7	4	-0.092276	-2.6466	0.0081304	0.055107
EDEM1	4	-0.086765	-2.6462	0.0081404	0.055155
CXCR5	4	-0.087165	-2.6459	0.0081483	0.05518
LRGUK	4	-0.085251	-2.6457	0.0081527	0.05518
BCORL1	4	-0.096642	-2.6447	0.0081764	0.055301
2018-03-04	4	-0.086942	-2.6447	0.0081765	0.055301
C15orf48	4	-0.085301	-2.6443	0.0081869	0.055352
SULT1A2	4	-0.087825	-2.6435	0.0082044	0.055451
SLC22A17	4	-0.08669	-2.6433	0.0082114	0.055479
XPOT	4	-0.090402	-2.6419	0.0082436	0.055637
PRSS27	4	-0.088147	-2.6416	0.0082507	0.055661
SLC36A2	4	-0.091416	-2.6413	0.008258	0.055664
PDCD7	4	-0.092282	-2.6413	0.0082592	0.055664
B3GAT2	4	-0.092565	-2.6403	0.0082834	0.055783
CHCHD10	4	-0.090285	-2.6402	0.0082856	0.055783
STK10	4	-0.086313	-2.6387	0.0083229	0.055974
CCS	4	-0.086453	-2.6379	0.0083418	0.056023
LRRC1	4	-0.085991	-2.6375	0.0083528	0.056077
SFTPA2	4	-0.084608	-2.6362	0.0083844	0.056169
MCIDAS	4	-0.091775	-2.6361	0.0083872	0.056169
C1orf116	4	-0.08701	-2.6357	0.0083962	0.05621
TBXA2R	4	-0.089693	-2.6356	0.0083999	0.056215
C1orf56	4	-0.086801	-2.635	0.0084133	0.056284
ADAMTS16	4	-0.085938	-2.6349	0.0084161	0.056284
ASB2	4	-0.08661	-2.6348	0.0084191	0.056285
NPM3	4	-0.093976	-2.6346	0.0084247	0.056302
C12orf54	4	-0.085792	-2.6333	0.0084553	0.056487
CMAS	4	-0.09063	-2.633	0.0084644	0.056526
CMTM4	4	-0.091804	-2.6325	0.0084759	0.056556
SRD5A1	4	-0.086646	-2.6324	0.0084775	0.056556
ZNF614	4	-0.083051	-2.6319	0.0084912	0.056628
OAZ2	4	-0.085255	-2.6303	0.0085306	0.056871
APOA4	4	-0.08437	-2.63	0.0085393	0.056897
ASB3	4	-0.086136	-2.6296	0.0085494	0.056897
CDV3	4	-0.084988	-2.6296	0.0085488	0.056897
GIPC3	4	-0.087716	-2.6296	0.0085493	0.056897
ENKUR	4	-0.08505	-2.6293	0.0085566	0.056925
HSPA13	4	-0.084878	-2.6286	0.0085745	0.057024
CST5	4	-0.085114	-2.6277	0.0085955	0.05707
ZNF264	4	-0.08415	-2.6277	0.0085957	0.05707
ADRBK1	4	-0.085479	-2.6274	0.0086032	0.05707
THOC3	4	-0.12065	-2.6273	0.0086054	0.05707
PCDHGA10	4	-0.084826	-2.6264	0.0086302	0.057195
SPINK7	3	-0.10193	-2.6262	0.0086338	0.057199
ZXDA	4	-0.088412	-2.6257	0.0086472	0.057266
RIMBP3B	6	-0.072469	-2.6254	0.0086546	0.057266
RIMBP3C	6	-0.072469	-2.6254	0.0086546	0.057266
DGKH	4	-0.085195	-2.6254	0.0086559	0.057266
EXO1	4	-0.085554	-2.6232	0.0087119	0.057597
DERL2	4	-0.086292	-2.6229	0.0087178	0.057597
GOLIM4	4	-0.09076	-2.6224	0.0087315	0.057666
ACTN1	4	-0.088994	-2.6219	0.0087445	0.057693
NF1	4	-0.083848	-2.6209	0.0087702	0.057842
PLBD1	4	-0.090416	-2.6194	0.0088077	0.05805
JAK1	4	-0.08558	-2.6192	0.0088147	0.058075
C2orf80	4	-0.085231	-2.6163	0.0088878	0.058429
DUSP12	4	-0.089903	-2.6161	0.0088949	0.058443
TRPC4AP	4	-0.083778	-2.615	0.0089222	0.058587
TMEM121	4	-0.087925	-2.614	0.0089484	0.058698
TNFAIP3	4	-0.085838	-2.6136	0.0089585	0.058705
MAN1B1	4	-0.086833	-2.6135	0.0089626	0.058705
GHDC	4	-0.083366	-2.6131	0.0089732	0.058755
FAM102A	4	-0.087504	-2.6124	0.00899	0.058845
C9orf170	4	-0.087293	-2.6121	0.008998	0.058847
MCM8	4	-0.085262	-2.6097	0.0090618	0.059156
DUPD1	4	-0.083296	-2.6096	0.0090655	0.059156
RABIF	4	-0.088749	-2.6092	0.0090748	0.059197
KIAA1958	4	-0.084794	-2.6091	0.0090787	0.059202
HEXIM1	4	-0.088343	-2.6072	0.0091274	0.059499
CLNS1A	3	-0.10765	-2.6071	0.009131	0.059503
SETX	4	-0.08927	-2.6069	0.0091377	0.059526
PRRC2B	4	-0.086789	-2.6065	0.0091476	0.05955
GALNT6	4	-0.088416	-2.6044	0.0092045	0.059789
OR4K15	4	-0.085349	-2.6043	0.0092069	0.059789
PLEKHA8	4	-0.0877	-2.6043	0.0092067	0.059789
DMRTA2	4	-0.086734	-2.6039	0.0092173	0.0598
HOXA9	4	-0.091044	-2.6034	0.0092317	0.059852
SLC12A6	4	-0.08655	-2.6031	0.0092379	0.059872
RANBP3	4	-0.094871	-2.6011	0.0092913	0.060137
C8orf87	4	-0.085342	-2.6002	0.009318	0.060289
ABHD11	4	-0.093272	-2.5992	0.0093434	0.060413
DYNAP	4	-0.0828	-2.5987	0.0093567	0.060457
GABARAPL1	4	-0.084265	-2.5968	0.0094089	0.060754
MYOM2	4	-0.084788	-2.5966	0.0094152	0.060774
SAMD4A	4	-0.089285	-2.5964	0.00942	0.060774
DYRK1B	4	-0.090387	-2.5956	0.0094437	0.060896
KRT26	4	-0.08429	-2.5951	0.0094556	0.060953
TOMM40	4	-0.10002	-2.595	0.0094602	0.060962
HNRNPAB	4	-0.091956	-2.5946	0.0094712	0.061001
PIK3C3	4	-0.091377	-2.5945	0.0094727	0.061001
APMAP	4	-0.086521	-2.5943	0.0094793	0.061002
MYBL1	4	-0.082991	-2.5926	0.0095248	0.061275
PNKP	3	-0.10549	-2.5922	0.0095361	0.061306
AP5B1	4	-0.085278	-2.592	0.0095411	0.061317
SH2D2A	4	-0.090525	-2.5911	0.0095663	0.061417
GSDMA	4	-0.084227	-2.5909	0.0095724	0.061436
PTGS1	4	-0.083581	-2.5904	0.0095866	0.061465
LPHN1	4	-0.086986	-2.59	0.0095971	0.061506
DENND2A	4	-0.086492	-2.5899	0.0095995	0.061506
OSM	4	-0.094152	-2.5896	0.0096096	0.06155
SLC5A6	4	-0.086236	-2.5893	0.0096169	0.061577
PBX2	4	-0.086856	-2.588	0.0096533	0.061768
SCCPDH	4	-0.084439	-2.5864	0.0096977	0.061935
ZSCAN29	4	-0.083794	-2.5862	0.0097042	0.061935
SCAMP2	4	-0.083057	-2.5861	0.0097068	0.061935
BCAN	4	-0.094314	-2.5861	0.0097067	0.061935
CSRNP1	4	-0.087313	-2.586	0.0097085	0.061935
ANKRD65	4	-0.0863	-2.5845	0.0097516	0.062189
MSX1	4	-0.089039	-2.5841	0.0097621	0.062214
PELO	4	-0.085933	-2.5835	0.0097795	0.062304
ZNF260	3	-0.094389	-2.5826	0.0098048	0.062424
CD28	4	-0.082753	-2.5781	0.0099347	0.063167
TERF2IP	4	-0.085672	-2.5776	0.0099481	0.063226
PTK7	4	-0.082881	-2.5775	0.009951	0.063226
ADAM28	4	-0.082786	-2.5774	0.009954	0.063226
ZZZ3	4	-0.085308	-2.576	0.0099943	0.063398
FIG4	4	-0.08215	-2.5755	0.01001	0.063453
MXRA8	4	-0.086692	-2.5745	0.010038	0.063593
PYGO2	4	-0.085694	-2.5736	0.010065	0.063741
DSG2	4	-0.085122	-2.5727	0.01009	0.063875
SHBG	4	-0.084076	-2.5723	0.010102	0.063934
ZNF746	4	-0.083931	-2.5711	0.010138	0.064115
CXorf56	4	-0.08532	-2.5702	0.010163	0.064254
RNASET2	4	-0.085979	-2.5695	0.010184	0.064367
SHC4	4	-0.086417	-2.569	0.010201	0.06445
LCE3E	5	-0.076257	-2.5684	0.010218	0.0645
BBC3	4	-0.083643	-2.5683	0.010219	0.0645
CDH20	4	-0.082802	-2.5681	0.010225	0.06451
KCNS1	3	-0.10115	-2.568	0.01023	0.06451
ZSCAN16	4	-0.083061	-2.5653	0.010309	0.064927
EML4	4	-0.083493	-2.5648	0.010324	0.06499
KCNN4	4	-0.082231	-2.5632	0.010371	0.065226
CCL5	4	-0.08796	-2.5623	0.010398	0.065343
MSANTD1	3	-0.099811	-2.5613	0.010428	0.065451
ATP5B	4	-0.092906	-2.5609	0.010439	0.065485
DYRK2	4	-0.083518	-2.5599	0.01047	0.065599
GPLD1	4	-0.084543	-2.5597	0.010475	0.065599
ANXA11	4	-0.083074	-2.5594	0.010486	0.065646
BMP6	4	-0.083603	-2.5574	0.010546	0.065976
CCDC175	4	-0.085372	-2.5549	0.010621	0.06638
SLC25A37	4	-0.08385	-2.5547	0.010627	0.066399
PDGFB	4	-0.088723	-2.5535	0.010666	0.06662
SYNDIG1L	4	-0.08348	-2.5523	0.0107	0.066794
IL4I1	4	-0.08744	-2.5523	0.010701	0.066794
FAHD2A	4	-0.085162	-2.5515	0.010726	0.066908
LRRC34	4	-0.083305	-2.5511	0.010739	0.066921
GOPC	3	-0.093582	-2.5511	0.010737	0.066921
H2AFY	4	-0.08865	-2.5502	0.010765	0.06706
PHACTR4	4	-0.082378	-2.55	0.010773	0.067088
PPT1	4	-0.084554	-2.5496	0.010785	0.067146
OXTR	4	-0.086828	-2.5493	0.010794	0.067161
SLC27A3	4	-0.082454	-2.5489	0.010807	0.067214
ACOT8	4	-0.087524	-2.5455	0.010911	0.067652
TNN	4	-0.088794	-2.5455	0.010912	0.067652
TBC1D8B	4	-0.084095	-2.5454	0.010914	0.067652
TMEM185A	3	-0.095551	-2.5454	0.010917	0.067652
GPR180	4	-0.084135	-2.5452	0.010921	0.067652
SLC35C2	4	-0.080172	-2.5447	0.010936	0.067706
TRIM40	4	-0.083596	-2.5442	0.010953	0.067781
BTNL8	4	-0.084153	-2.5441	0.010955	0.067781
TNFSF13B	4	-0.082757	-2.543	0.01099	0.067921
NECAP2	4	-0.084466	-2.543	0.010992	0.067921
KLLN	4	-0.083449	-2.5414	0.011041	0.068178
DPCR1	3	-0.093772	-2.5392	0.011111	0.068547
HDAC6	4	-0.082626	-2.5385	0.011133	0.06866
IMPG2	4	-0.081722	-2.5377	0.011158	0.06879
EMR3	4	-0.086097	-2.5373	0.01117	0.068844
PIP5K1C	3	-0.095276	-2.5367	0.01119	0.068943
ADAM15	4	-0.082703	-2.5361	0.011209	0.069041
DNAJC16	4	-0.083712	-2.5359	0.011217	0.069065
TRIM21	4	-0.082573	-2.5357	0.011221	0.069068
TBRG4	4	-0.083076	-2.5355	0.011228	0.06909
TMEM235	4	-0.084355	-2.5349	0.011249	0.069195
SERINC3	4	-0.083273	-2.5341	0.011275	0.069313
UBA2	4	-0.084477	-2.5334	0.011296	0.069408
SENP8	4	-0.083327	-2.5333	0.011298	0.069408
PPARA	4	-0.085757	-2.5332	0.011301	0.069408
TMEM79	4	-0.082848	-2.5327	0.011318	0.069487
ULK3	4	-0.081642	-2.5322	0.011336	0.069573
RNPEP	4	-0.085335	-2.5319	0.011345	0.069573
SELPLG	4	-0.082319	-2.5317	0.01135	0.069573
C19orf84	4	-0.08234	-2.5316	0.011354	0.069573
CRTAC1	4	-0.083079	-2.5316	0.011353	0.069573
TSPO	4	-0.085355	-2.5309	0.011376	0.069666
EDN2	4	-0.082798	-2.53	0.011408	0.069836
HBP1	4	-0.082656	-2.5292	0.011432	0.069939
TRPM3	4	-0.08164	-2.529	0.011438	0.069953
TMEM214	4	-0.085161	-2.5285	0.011455	0.07001
WDR63	4	-0.081977	-2.528	0.011472	0.070097
LTB	4	-0.081517	-2.5277	0.011481	0.07013
DCK	4	-0.080619	-2.5262	0.011531	0.070366
CNOT10	4	-0.082532	-2.5259	0.011542	0.070398
UGT1A8	4	-0.082843	-2.5243	0.011593	0.070615
BRK1	4	-0.08907	-2.5238	0.011611	0.070656
PTPRS	4	-0.081995	-2.5237	0.011612	0.070656
CCDC138	4	-0.082085	-2.5237	0.011611	0.070656
HIVEP3	4	-0.08017	-2.5234	0.011621	0.070689
ARHGAP36	4	-0.083741	-2.5228	0.011642	0.070768
TRIM35	4	-0.085013	-2.5221	0.011666	0.070858
ERCC8	4	-0.085137	-2.5213	0.011693	0.070944
RGS10	4	-0.084709	-2.5213	0.011693	0.070944
FAM46B	4	-0.088369	-2.521	0.011704	0.070987
MAGI2	4	-0.082349	-2.5207	0.011714	0.071008
ELMO2	4	-0.082873	-2.5206	0.011714	0.071008
HSPA14	4	-0.082489	-2.5203	0.011726	0.071054
PM20D1	4	-0.081624	-2.5202	0.011729	0.071054
SLC2A8	4	-0.08587	-2.5195	0.011753	0.071138
SLC30A1	4	-0.086554	-2.5194	0.011755	0.071138
LHX2	4	-0.086181	-2.5191	0.011766	0.071164
SCG3	4	-0.082191	-2.5184	0.01179	0.071264
C11orf57	4	-0.083524	-2.5184	0.011788	0.071264
CXorf38	4	-0.082569	-2.518	0.011801	0.071305
ZNF223	4	-0.081024	-2.517	0.011834	0.071486
ARMC1	4	-0.083638	-2.5166	0.01185	0.071533
SOX8	4	-0.086672	-2.5162	0.011863	0.071593
RUFY2	4	-0.083152	-2.5153	0.011892	0.071721
PTPN12	4	-0.082296	-2.5144	0.011923	0.071866
ZSWIM1	4	-0.085919	-2.5144	0.011924	0.071866
RCN3	4	-0.082297	-2.5136	0.01195	0.071981
M6PR	4	-0.082754	-2.5133	0.011961	0.07202
RMND5B	4	-0.08175	-2.5131	0.011968	0.07202
KLHL25	4	-0.086092	-2.513	0.011972	0.07202
NDUFA3	4	-0.089039	-2.5122	0.011998	0.072139
EED	4	-0.085149	-2.5118	0.012013	0.072197
AK5	3	-0.094005	-2.511	0.012039	0.072262
HK3	4	-0.082718	-2.511	0.012039	0.072262
SEMG2	4	-0.081125	-2.5107	0.012051	0.072311
SLC2A13	3	-0.095795	-2.5105	0.012056	0.072319
RXRA	4	-0.084913	-2.5075	0.012161	0.072857
GPR135	4	-0.087997	-2.5071	0.012174	0.072893
CEPT1	4	-0.084003	-2.5069	0.012179	0.072897
TTLL4	3	-0.095265	-2.5065	0.012194	0.072941
HLA-DQB2	4	-0.085035	-2.5057	0.01222	0.073076
OR1A1	4	-0.079739	-2.5054	0.012232	0.073124
TRPM6	4	-0.084264	-2.5044	0.012266	0.073243
IKZF3	4	-0.085686	-2.5044	0.012265	0.073243
ZDHHC13	4	-0.08203	-2.5042	0.012274	0.073243
BROX	4	-0.080751	-2.5041	0.012275	0.073243
NAGPA	4	-0.084837	-2.504	0.012279	0.073243
ZNF45	4	-0.079582	-2.5037	0.01229	0.073268
HSP90B1	4	-0.08265	-2.5033	0.012306	0.073282
CYP27C1	4	-0.082165	-2.5032	0.012307	0.073282
MAGEA12	4	-0.084009	-2.5031	0.012312	0.073282
AADACL2	4	-0.080618	-2.5031	0.012312	0.073282
POLQ	4	-0.082407	-2.5031	0.012311	0.073282
RAD54B	4	-0.078574	-2.5028	0.012323	0.073325
KIAA1715	4	-0.084386	-2.5014	0.012371	0.073563
GPR65	4	-0.083106	-2.5009	0.012386	0.073609
FMOD	4	-0.082379	-2.5002	0.012414	0.073748
ZPBP2	4	-0.082485	-2.4997	0.012429	0.073791
ELF5	4	-0.079825	-2.4983	0.012478	0.074039
COL4A3BP	4	-0.08036	-2.4977	0.012501	0.074132
ST7L	4	-0.081571	-2.4963	0.012549	0.074393
TMBIM1	4	-0.080848	-2.4947	0.012606	0.074699
ZCCHC6	4	-0.079218	-2.4945	0.012612	0.074699
DDAH1	4	-0.081289	-2.494	0.01263	0.07478
ASCL2	4	-0.08154	-2.4932	0.01266	0.074868
GLYATL2	4	-0.078991	-2.4931	0.012662	0.074868
ADAMTS19	4	-0.082029	-2.4926	0.012682	0.074926
EMC6	4	-0.090267	-2.4926	0.012683	0.074926
RCC2	4	-0.082097	-2.4913	0.012726	0.07515
HOGA1	4	-0.082737	-2.4908	0.012746	0.075229
TRAK2	4	-0.080703	-2.4904	0.012758	0.075282
FAR1	4	-0.087456	-2.4902	0.012766	0.075304
TCF12	4	-0.080905	-2.4899	0.012779	0.075343
RAB23	4	-0.082758	-2.4893	0.012799	0.075396
TTC17	4	-0.081809	-2.4892	0.012802	0.075396
MYF5	4	-0.080661	-2.4891	0.012805	0.075396
ERF	4	-0.083001	-2.4879	0.01285	0.075635
OR51G2	4	-0.082386	-2.4858	0.012927	0.076042
METTL21B	4	-0.084745	-2.4858	0.012925	0.076042
RAPGEF6	4	-0.082356	-2.4854	0.01294	0.076071
FSIP2	4	-0.083071	-2.4845	0.012974	0.076228
SCGB1D2	4	-0.080772	-2.4844	0.012977	0.076228
KLHL12	4	-0.079888	-2.4839	0.012997	0.07631
ARSD	3	-0.093467	-2.4831	0.013023	0.076418
POLE4	4	-0.082522	-2.4817	0.013078	0.076714
CACNG6	4	-0.083377	-2.4794	0.013162	0.077114
DGCR14	4	-0.087658	-2.4786	0.01319	0.077246
SPSB3	4	-0.082343	-2.4785	0.013193	0.077246
SLC25A39	4	-0.082205	-2.4766	0.013265	0.077519
HOXC12	4	-0.08083	-2.4765	0.013267	0.077519
ANKS6	4	-0.084523	-2.4751	0.013319	0.077764
CBL	4	-0.079231	-2.4749	0.013327	0.077773
TLDC2	4	-0.080431	-2.4745	0.013342	0.077836
EVA1C	4	-0.082852	-2.4743	0.013351	0.077865
GOLGA3	4	-0.084667	-2.4739	0.013364	0.077891
HDAC2	4	-0.077562	-2.4738	0.013369	0.077891
SLC16A6	4	-0.079302	-2.4729	0.013403	0.078002
ERICH5	4	-0.082745	-2.4717	0.013449	0.078243
RPL39L	3	-0.090158	-2.4686	0.013565	0.078848
NFKBIB	4	-0.082539	-2.4684	0.013571	0.078861
RNF207	4	-0.089666	-2.4678	0.013594	0.078942
CCDC101	4	-0.089912	-2.4677	0.013599	0.078947
UHMK1	4	-0.082033	-2.4671	0.013621	0.079024
CLTA	4	-0.084663	-2.467	0.013624	0.079024
ITPKB	4	-0.082547	-2.4663	0.013653	0.079106
ZSWIM3	4	-0.080277	-2.4662	0.013656	0.079106
UHRF1BP1	4	-0.083578	-2.4662	0.013656	0.079106
WFIKKN2	4	-0.080444	-2.4658	0.013672	0.079157
CAMKMT	4	-0.08213	-2.4649	0.013704	0.079316
TMEM143	4	-0.079912	-2.4638	0.013747	0.079493
STUB1	4	-0.080511	-2.4633	0.013768	0.079578
ZC3HC1	4	-0.0805	-2.4631	0.013775	0.079578
FUK	4	-0.082201	-2.463	0.013776	0.079578
KIAA1244	4	-0.083643	-2.463	0.013778	0.079578
GPR75	4	-0.079782	-2.4624	0.013799	0.079674
GPR124	4	-0.082977	-2.4623	0.013804	0.079674
SATL1	4	-0.079267	-2.4622	0.013807	0.079674
ST6GALNAC6	3	-0.097265	-2.4609	0.01386	0.079931
INF2	4	-0.083926	-2.4588	0.01394	0.080295
INTS12	4	-0.080227	-2.4584	0.013954	0.08035
SLC22A9	4	-0.078764	-2.4563	0.014037	0.080705
CXXC5	4	-0.079979	-2.4559	0.014055	0.08076
TP53INP2	4	-0.082111	-2.4554	0.014074	0.080824
ATG9A	4	-0.080178	-2.455	0.014088	0.08088
SLC19A3	4	-0.083352	-2.454	0.014126	0.081072
NPTX1	4	-0.083284	-2.4538	0.014138	0.081113
OR8B2	5	-0.071274	-2.453	0.014165	0.081224
TCEA1	4	-0.08067	-2.4523	0.014194	0.081366
CECR6	4	-0.083663	-2.4502	0.014279	0.081702
TLN2	4	-0.079243	-2.4502	0.014277	0.081702
MAP4K1	4	-0.080204	-2.4497	0.014299	0.081779
CLEC10A	4	-0.078957	-2.4495	0.014305	0.081779
UCP2	4	-0.082172	-2.4482	0.014359	0.082022
DNAJB6	4	-0.080833	-2.4474	0.01439	0.082093
GPR62	4	-0.084396	-2.4461	0.014441	0.082309
ADAMTS5	4	-0.082883	-2.446	0.014445	0.082309
POT1	4	-0.081017	-2.4456	0.01446	0.082348
AGAP7P	3	-0.091858	-2.4452	0.014478	0.082415
ATG10	4	-0.079721	-2.445	0.014485	0.082415
SERPINA7	3	-0.090208	-2.4449	0.014489	0.082415
PLEKHA4	4	-0.081539	-2.4449	0.014489	0.082415
RNH1	4	-0.082962	-2.4437	0.014538	0.082642
MAPK4	4	-0.080372	-2.4424	0.014591	0.082894
ORAI1	4	-0.08314	-2.4419	0.01461	0.082976
DHRS4	4	-0.08172	-2.4413	0.014636	0.083073
LRP11	4	-0.081585	-2.4407	0.01466	0.08316
GLB1L2	4	-0.082163	-2.4405	0.014667	0.083179
PGLYRP3	4	-0.079153	-2.4398	0.014697	0.083323
PCED1B	4	-0.08269	-2.4392	0.014721	0.083385
LGMN	4	-0.079577	-2.4384	0.014752	0.083462
MFAP3	4	-0.079056	-2.4379	0.014771	0.083543
C5orf47	4	-0.082782	-2.4372	0.014804	0.08367
CASS4	4	-0.077699	-2.4369	0.014815	0.08367
C8orf76	5	-0.073594	-2.4369	0.014812	0.08367
ARHGEF26	4	-0.078937	-2.4368	0.01482	0.08367
FEM1B	4	-0.080034	-2.4361	0.014845	0.083769
SPRYD3	4	-0.077214	-2.4357	0.014863	0.083792
HLA-DOB	4	-0.080486	-2.435	0.014892	0.083882
DNAJC25	4	-0.086448	-2.4348	0.014901	0.083907
PAQR5	4	-0.079794	-2.4345	0.014911	0.083937
ERLEC1	4	-0.082373	-2.4343	0.01492	0.083966
SHPRH	4	-0.080623	-2.4332	0.014967	0.084129
CC2D1B	4	-0.079728	-2.4332	0.014967	0.084129
PTPRJ	4	-0.077041	-2.4325	0.014995	0.084206
PKP2	4	-0.08014	-2.4325	0.014993	0.084206
PPID	4	-0.078438	-2.4324	0.014998	0.084206
ARX	4	-0.080572	-2.432	0.015014	0.084271
HPDL	4	-0.080448	-2.4317	0.015028	0.084296
CUTC	4	-0.078271	-2.4312	0.01505	0.084354
FBXL6	4	-0.083769	-2.4308	0.015065	0.084404
CPA4	4	-0.07965	-2.4293	0.015127	0.084686
SLC13A1	4	-0.078568	-2.4293	0.015128	0.084686
ULK1	4	-0.084813	-2.4291	0.015138	0.084718
PIGR	4	-0.079303	-2.4289	0.015143	0.08472
ZNF226	4	-0.079553	-2.4278	0.015191	0.084912
FAM120B	4	-0.079313	-2.4275	0.015203	0.084954
RRAS	4	-0.085717	-2.4274	0.015209	0.084965
C5orf15	4	-0.080989	-2.427	0.015223	0.085016
CRTC1	4	-0.081666	-2.4261	0.015261	0.085129
SNAI2	4	-0.079881	-2.4253	0.015296	0.085301
PSPH	4	-0.076268	-2.4245	0.01533	0.085441
SLC20A2	4	-0.081868	-2.4235	0.015372	0.085572
ZNF142	4	-0.080933	-2.4235	0.01537	0.085572
SLC45A4	4	-0.080933	-2.4232	0.015384	0.085614
MARVELD3	4	-0.082966	-2.4221	0.015429	0.085834
YIPF6	4	-0.077851	-2.4221	0.015432	0.085834
ULBP3	4	-0.085238	-2.4211	0.015473	0.086036
SGIP1	4	-0.079218	-2.4198	0.015528	0.086261
C2orf54	4	-0.081336	-2.4197	0.015531	0.086261
PRDM14	4	-0.080295	-2.419	0.015564	0.086406
MTA2	4	-0.078578	-2.4189	0.015567	0.086406
CHORDC1	8	-0.063028	-2.4181	0.0156	0.086564
CLIP2	4	-0.078607	-2.418	0.015608	0.086583
STK35	3	-0.096938	-2.4162	0.015684	0.086958
CHRDL1	4	-0.080753	-2.416	0.015693	0.086978
PHF20L1	4	-0.079099	-2.4159	0.015698	0.086984
STMN3	4	-0.080231	-2.4155	0.015713	0.08702
ABCA13	4	-0.077769	-2.4154	0.015718	0.08702
RNF167	4	-0.079606	-2.4154	0.015717	0.08702
P2RX4	4	-0.082253	-2.415	0.015737	0.087074
ATF1	4	-0.079786	-2.415	0.015733	0.087074
STEAP3	4	-0.082516	-2.4148	0.015742	0.087076
SLC26A11	3	-0.094565	-2.4143	0.015763	0.087169
POMT2	4	-0.080231	-2.4119	0.015871	0.087663
URGCP-MRPS24	4	-0.077844	-2.4115	0.015889	0.087733
HS3ST1	4	-0.08026	-2.4108	0.01592	0.087854
GDE1	4	-0.081648	-2.4102	0.015944	0.087962
GPR152	4	-0.077793	-2.4082	0.01603	0.088415
CBR1	4	-0.081381	-2.407	0.016083	0.088653
REPIN1	4	-0.079735	-2.4069	0.016091	0.088671
BRICD5	4	-0.080761	-2.4066	0.016104	0.088692
E2F1	4	-0.080116	-2.4063	0.016116	0.088733
SMIM14	4	-0.075985	-2.4061	0.016122	0.088733
SYNPO	4	-0.07847	-2.4057	0.016141	0.088795
CHD5	4	-0.07935	-2.4051	0.01617	0.088929
PYCR2	4	-0.081581	-2.4049	0.016178	0.088944
MCMBP	4	-0.083856	-2.403	0.016262	0.089357
NXT1	4	-0.076657	-2.4024	0.01629	0.089457
SLC24A5	4	-0.077716	-2.402	0.016307	0.089474
LIPT1	4	-0.079775	-2.402	0.016307	0.089474
PTPN1	4	-0.077247	-2.402	0.016307	0.089474
LRRC8E	3	-0.093456	-2.4005	0.016371	0.089778
POTEC	4	-0.079278	-2.3995	0.016418	0.089989
TRIM16	4	-0.077551	-2.3994	0.016424	0.089989
MAF	4	-0.079903	-2.3985	0.016464	0.090093
RBM28	4	-0.087511	-2.3984	0.016467	0.090093
A2ML1	4	-0.078267	-2.3984	0.016468	0.090093
SLC25A47	4	-0.082185	-2.3983	0.016471	0.090093
TMEM104	4	-0.078223	-2.3967	0.016543	0.09046
DNMT3A	4	-0.081007	-2.3956	0.016591	0.09067
MLLT10	4	-0.077598	-2.3954	0.016602	0.090704
LEPROTL1	4	-0.078303	-2.3952	0.016612	0.090731
CA7	4	-0.081974	-2.395	0.016619	0.090743
ARFIP2	4	-0.080512	-2.3943	0.016653	0.090904
SMLR1	4	-0.077967	-2.3939	0.016672	0.09098
CDON	4	-0.080608	-2.3937	0.016679	0.090995
HAGHL	4	-0.077367	-2.3932	0.016701	0.091086
PDP1	4	-0.075763	-2.3924	0.01674	0.091224
SLC25A23	4	-0.07558	-2.3916	0.016773	0.091345
NIPSNAP3B	4	-0.081636	-2.3907	0.016817	0.091514
TLE1	4	-0.077886	-2.3905	0.016826	0.091536
ADORA2B	4	-0.081061	-2.3894	0.016875	0.091725
MTUS2	4	-0.076459	-2.3879	0.016944	0.092021
TPCN2	4	-0.081301	-2.3877	0.016954	0.092048
ZP2	4	-0.078342	-2.3871	0.016981	0.092156
BRD3	4	-0.075765	-2.3865	0.017009	0.092239
ZNF627	4	-0.076218	-2.3862	0.017024	0.092296
OLFML2B	4	-0.079176	-2.386	0.017031	0.092309
GPC3	4	-0.07719	-2.3856	0.017053	0.0924
TMEM89	4	-0.079418	-2.3853	0.017066	0.092429
AGMAT	4	-0.080147	-2.3852	0.017068	0.092429
ABRA	4	-0.082908	-2.3851	0.017075	0.09244
CPN1	4	-0.078449	-2.3846	0.017098	0.092527
FAM189A1	4	-0.079472	-2.3845	0.017101	0.092527
BICC1	4	-0.077317	-2.3844	0.017107	0.092536
FAM53C	4	-0.078951	-2.3832	0.017161	0.092803
AP1S1	4	-0.078853	-2.3829	0.017178	0.092839
SLC44A1	4	-0.077988	-2.3817	0.017234	0.093085
TIMP1	4	-0.07707	-2.3816	0.017236	0.093085
ANKRD31	4	-0.077681	-2.3808	0.017277	0.093218
TCEB3	4	-0.078991	-2.3807	0.017282	0.093218
GPR26	4	-0.077388	-2.3807	0.017279	0.093218
TMSB4X	4	-0.077725	-2.3802	0.017305	0.093288
SLC2A4	4	-0.074939	-2.3792	0.017349	0.093446
PAX6	4	-0.079666	-2.3784	0.017386	0.093619
KCND1	4	-0.080196	-2.3782	0.017398	0.093659
PRKAR1B	4	-0.078378	-2.3772	0.017445	0.093884
SLC12A5	4	-0.07685	-2.3756	0.01752	0.094234
AMPD3	4	-0.07839	-2.3754	0.017532	0.094276
CARD11	4	-0.079666	-2.3749	0.017552	0.094355
PPCDC	4	-0.079781	-2.3745	0.017572	0.094407
FAM126B	4	-0.076945	-2.374	0.017599	0.094485
SEMA5B	4	-0.077448	-2.3732	0.017634	0.094612
VRTN	3	-0.089876	-2.3727	0.01766	0.094715
ARHGEF17	4	-0.077693	-2.372	0.017691	0.094798
WSCD1	4	-0.075127	-2.3717	0.017706	0.094798
WDR62	4	-0.082309	-2.3717	0.017709	0.094798
NPEPPS	4	-0.086038	-2.3709	0.017745	0.094935
PTX3	4	-0.082463	-2.3708	0.017749	0.094935
PIM2	3	-0.0902	-2.3691	0.01783	0.095205
POLDIP3	4	-0.075138	-2.3688	0.017847	0.095249
SLC11A1	4	-0.078731	-2.3688	0.017848	0.095249
LGALS9B	4	-0.081472	-2.3683	0.017868	0.095303
TRMT10B	4	-0.07742	-2.3674	0.017916	0.095478
TRPM4	4	-0.080651	-2.3666	0.017952	0.095588
OR2A14	4	-0.078561	-2.3661	0.017975	0.095661
IFT57	4	-0.079101	-2.366	0.01798	0.095661
TMEM127	4	-0.079763	-2.3655	0.018008	0.09578
PLAUR	4	-0.07835	-2.365	0.018028	0.095852
CCR9	4	-0.07759	-2.3649	0.018036	0.095852
C8orf88	4	-0.078021	-2.3649	0.018036	0.095852
ARHGEF2	4	-0.07768	-2.3647	0.018043	0.09586
ABHD12	4	-0.0778	-2.3641	0.018073	0.095969
BAZ1A	4	-0.076542	-2.3636	0.0181	0.096081
ZXDB	4	-0.082999	-2.3632	0.01812	0.096165
ZNF792	4	-0.080584	-2.3629	0.018132	0.096199
GLP2R	4	-0.076355	-2.3625	0.018152	0.096278
IGFLR1	4	-0.080068	-2.3621	0.018172	0.096361
TUBB2B	4	-0.078994	-2.3614	0.018204	0.096502
FBXO46	4	-0.078837	-2.3607	0.01824	0.096664
VTA1	4	-0.077496	-2.3605	0.018252	0.096676
RDH8	4	-0.07979	-2.3599	0.018278	0.096761
MYADM	3	-0.091669	-2.3595	0.018301	0.096853
RIC3	4	-0.075089	-2.3574	0.018402	0.09731
ARTN	4	-0.0808	-2.3567	0.01844	0.09743
SOBP	4	-0.079158	-2.3567	0.018439	0.09743
METTL3	4	-0.078995	-2.3553	0.01851	0.097752
DNAAF5	4	-0.080008	-2.3551	0.018517	0.097752
RHBDL3	4	-0.081175	-2.3546	0.018543	0.097865
C16orf87	4	-0.077763	-2.3544	0.018552	0.097886
LBX1	4	-0.080352	-2.354	0.018573	0.097968
PRUNE2	4	-0.08205	-2.3535	0.018599	0.098007
SLITRK3	4	-0.076609	-2.3535	0.018596	0.098007
SCAMP5	4	-0.07781	-2.3533	0.018608	0.098007
TSGA10	4	-0.076633	-2.3533	0.018607	0.098007
ZNF384	4	-0.077682	-2.3532	0.018611	0.098007
ERBB2	4	-0.07734	-2.3531	0.018619	0.098021
PPIA	3	-0.10443	-2.3529	0.01863	0.098053
THEGL	4	-0.076854	-2.3524	0.018654	0.098123
TMEM194A	4	-0.073637	-2.3512	0.018712	0.098351
AMICA1	4	-0.078048	-2.3512	0.018712	0.098351
FBXO27	4	-0.08019	-2.3508	0.018735	0.098415
C9orf91	4	-0.077667	-2.3508	0.018735	0.098415
ADAM32	4	-0.075986	-2.3503	0.018757	0.098459
KRT7	4	-0.078544	-2.3503	0.01876	0.098459
TM2D2	4	-0.078518	-2.3501	0.018766	0.098459
TTLL2	4	-0.077645	-2.3497	0.018787	0.098525
ZNF559-ZNF177	4	-0.074758	-2.3489	0.018831	0.098729
GDAP1L1	4	-0.074963	-2.3472	0.018915	0.099034
C6orf10	4	-0.076532	-2.3468	0.018937	0.099124
CCNE2	4	-0.075991	-2.3462	0.018965	0.099242
ZNF85	4	-0.079708	-2.3446	0.019049	0.099598
MPEG1	4	-0.075506	-2.3436	0.019098	0.099801
FUT11	4	-0.077433	-2.3432	0.01912	0.099873
ZNF177	4	-0.07485	-2.3431	0.019122	0.099873
VAMP7	4	-0.075714	-2.3428	0.019137	0.099924
OR4C15	4	-0.077859	-2.3426	0.019148	0.099951
TESK1	4	-0.076216	-2.3424	0.019161	0.099991
VPS37C	4	-0.079238	-2.3401	0.019277	0.10049
KLHL1	4	-0.076354	-2.3399	0.019288	0.10052
PITPNA	4	-0.077454	-2.3387	0.01935	0.10081
LOX	4	-0.079686	-2.3386	0.019355	0.10081
PIGG	4	-0.076764	-2.3385	0.01936	0.10081
RBPMS	4	-0.079636	-2.3384	0.019366	0.10081
KIAA2022	4	-0.076137	-2.3382	0.019377	0.10084
IL19	4	-0.076288	-2.3379	0.019392	0.10089
DBF4B	4	-0.077412	-2.3374	0.019417	0.10099
ZNF638	4	-0.076988	-2.3362	0.019483	0.10121
GRPEL2	4	-0.075326	-2.3361	0.019488	0.10121
MAMLD1	4	-0.076369	-2.3359	0.019495	0.10121
OR9Q2	3	-0.092436	-2.3345	0.019568	0.10154
ROGDI	4	-0.07755	-2.333	0.019648	0.10181
LYRM7	4	-0.072802	-2.3329	0.019655	0.10182
LCAT	4	-0.075443	-2.3326	0.019667	0.10186
CSRP3	4	-0.07503	-2.3323	0.019683	0.10191
FLVCR1	4	-0.077021	-2.3316	0.01972	0.10203
KCNE1L	4	-0.077398	-2.3314	0.019732	0.10203
CDCA7L	4	-0.075744	-2.3312	0.019741	0.10203
CYTIP	4	-0.075546	-2.3309	0.019759	0.10208
TM9SF3	4	-0.076398	-2.329	0.019857	0.1025
HIST1H2BH	4	-0.075832	-2.3288	0.019868	0.1025
ZACN	4	-0.076644	-2.3286	0.01988	0.1025
ZFP37	4	-0.075418	-2.3285	0.019888	0.1025
SNURF	4	-0.075275	-2.3278	0.019921	0.10262
C1orf158	4	-0.074264	-2.3277	0.019928	0.10262
SCP2D1	4	-0.075377	-2.3277	0.019928	0.10262
C1orf141	4	-0.075354	-2.3274	0.019943	0.10267
PHKG1	4	-0.074722	-2.3269	0.019969	0.10276
SLC26A4	4	-0.073774	-2.3268	0.019978	0.10277
ART3	4	-0.077305	-2.3264	0.019997	0.10284
WNT1	4	-0.077241	-2.3251	0.020069	0.10314
EIF1B	3	-0.087416	-2.325	0.020071	0.10314
ATM	4	-0.076638	-2.3244	0.020104	0.10325
TSHZ3	4	-0.080473	-2.3241	0.020122	0.10327
EVX2	4	-0.076572	-2.3225	0.020204	0.10357
PSME4	4	-0.076607	-2.3219	0.020239	0.10366
PSMD10	4	-0.078171	-2.3213	0.020271	0.10377
PDIK1L	4	-0.073108	-2.3185	0.020422	0.10445
DACH1	4	-0.077508	-2.3183	0.020431	0.10445
HLTF	4	-0.078704	-2.3182	0.020439	0.10445
OLAH	4	-0.077656	-2.3181	0.020442	0.10445
B9D2	4	-0.076831	-2.3177	0.020465	0.10445
RNF34	4	-0.076554	-2.3176	0.020471	0.10445
RSPH4A	3	-0.089289	-2.3175	0.020474	0.10445
RGS18	4	-0.074088	-2.3173	0.020485	0.10448
MYSM1	4	-0.073428	-2.317	0.020504	0.10452
SUN1	4	-0.075812	-2.3169	0.020507	0.10452
BAI1	4	-0.077581	-2.3168	0.020516	0.10452
PDC	4	-0.074077	-2.3168	0.020512	0.10452
GBP3	4	-0.073695	-2.3165	0.020531	0.10457
ECI2	4	-0.072515	-2.3159	0.020562	0.10467
UNC50	4	-0.079011	-2.3152	0.020605	0.10486
SLC4A10	4	-0.075458	-2.3145	0.020639	0.10498
FOXB1	4	-0.077255	-2.3142	0.020658	0.10504
LRRC3	4	-0.086188	-2.3141	0.020663	0.10504
FSBP	4	-0.078177	-2.314	0.020668	0.10504
TMPRSS11A	4	-0.075805	-2.3134	0.020701	0.10506
ENTPD6	4	-0.075737	-2.3134	0.020701	0.10506
C7orf49	4	-0.075889	-2.3133	0.020704	0.10506
MAGEA10	4	-0.07584	-2.3132	0.020709	0.10506
KLHL30	4	-0.076312	-2.313	0.020725	0.10511
C18orf42	3	-0.083172	-2.3111	0.020826	0.10551
ACP6	4	-0.074215	-2.3097	0.020904	0.10585
CLK2	4	-0.078091	-2.3094	0.020922	0.10585
ZNF703	4	-0.075835	-2.3092	0.020933	0.10585
GLI2	4	-0.076043	-2.3092	0.020935	0.10585
S100A16	4	-0.075657	-2.3091	0.020939	0.10585
SOX30	4	-0.074372	-2.309	0.020943	0.10585
DSCR4	3	-0.086616	-2.3078	0.021009	0.1061
PXN	4	-0.077304	-2.3072	0.021042	0.10621
MAGEB1	4	-0.074504	-2.3069	0.021059	0.10627
RAB29	4	-0.075754	-2.3067	0.021071	0.1063
ELAVL2	4	-0.073312	-2.3062	0.021098	0.10638
RAI14	4	-0.074991	-2.3059	0.021114	0.1064
C10orf25	4	-0.076647	-2.305	0.021165	0.10658
PTN	4	-0.076016	-2.3049	0.021173	0.10659
PXMP4	4	-0.077249	-2.3038	0.021234	0.10684
ZNF600	4	-0.076047	-2.3032	0.021269	0.10697
ST6GALNAC5	4	-0.076142	-2.303	0.021276	0.10697
DDTL	3	-0.08609	-2.3025	0.021305	0.10706
DDT	3	-0.08609	-2.3025	0.021305	0.10706
WBP1	4	-0.07939	-2.3019	0.021338	0.1072
F2RL3	4	-0.077533	-2.3017	0.021352	0.10723
ANKRD12	4	-0.073032	-2.3016	0.021355	0.10723
LRRC20	4	-0.072985	-2.3002	0.021435	0.10751
C3orf58	4	-0.072763	-2.3	0.021449	0.10753
TMEM41A	4	-0.074538	-2.3	0.02145	0.10753
EDEM2	4	-0.076801	-2.2996	0.02147	0.1076
TAGLN3	4	-0.075529	-2.2995	0.021476	0.1076
CASC10	4	-0.07677	-2.2984	0.021542	0.10785
HOXB7	4	-0.076718	-2.2976	0.021583	0.108
HK1	4	-0.077193	-2.2972	0.021607	0.10808
KRTAP12-3	4	-0.076404	-2.297	0.021621	0.10808
GABRB2	4	-0.074743	-2.296	0.021674	0.10828
TOP2A	4	-0.078617	-2.2955	0.021706	0.10842
RDH12	4	-0.074432	-2.295	0.021731	0.10851
ADO	4	-0.075392	-2.294	0.021793	0.10868
KLHL38	4	-0.073556	-2.2932	0.021835	0.10883
GPALPP1	4	-0.073365	-2.2931	0.02184	0.10883
NMNAT3	4	-0.074099	-2.2922	0.021895	0.10899
TTC14	4	-0.07467	-2.2922	0.021892	0.10899
FAM96A	4	-0.089298	-2.2918	0.021916	0.10906
RASD2	4	-0.077469	-2.2917	0.021926	0.10908
AJAP1	4	-0.07628	-2.2912	0.021952	0.10913
SERPINI2	4	-0.072739	-2.2906	0.021988	0.10928
SIPA1L1	4	-0.073074	-2.2902	0.022011	0.10937
SPAST	4	-0.077501	-2.2897	0.022041	0.10947
ARHGEF19	4	-0.075355	-2.2892	0.02207	0.10952
PSAT1	4	-0.074216	-2.2889	0.022084	0.10953
SNAI3	4	-0.075117	-2.2884	0.022112	0.10964
CLDN23	3	-0.084635	-2.2881	0.022133	0.10969
ERO1LB	4	-0.074715	-2.2876	0.022159	0.10979
UTP14C	3	-0.083098	-2.2866	0.022222	0.11001
SHE	4	-0.076131	-2.2856	0.022277	0.1102
CNR2	4	-0.076157	-2.2844	0.022349	0.11042
LDB3	4	-0.07455	-2.284	0.022374	0.11051
LELP1	4	-0.072894	-2.2834	0.022406	0.11059
PENK	3	-0.086784	-2.2833	0.022415	0.1106
GUCY2D	4	-0.075955	-2.2821	0.022484	0.11088
PVALB	4	-0.074634	-2.282	0.022489	0.11088
CD47	4	-0.073129	-2.2818	0.022503	0.11092
NPPA	4	-0.074034	-2.281	0.02255	0.11109
DCP1B	4	-0.074	-2.2796	0.022633	0.11146
TTC22	4	-0.077702	-2.2785	0.022698	0.11173
INHBA	4	-0.072932	-2.278	0.022727	0.11185
KRTCAP3	4	-0.081086	-2.2751	0.0229	0.11256
PLXNB1	4	-0.071554	-2.2746	0.02293	0.11267
AKAP5	4	-0.074624	-2.2743	0.022951	0.11272
FAM65B	4	-0.073153	-2.273	0.023027	0.11301
LANCL3	4	-0.076798	-2.2721	0.023081	0.1132
CLDN11	4	-0.073037	-2.2719	0.023091	0.1132
[truncated: 16,107 more rows]
