# Supplementary material for: Cohesin mutations alter DNA damage repair and chromatin structure and create therapeutic vulnerabilities in MDS/AML
Source: JCI Insight. 2021 Feb 8;6(3):e142149. doi: 10.1172/jci.insight.142149 (PMC7934867; doi:10.1172/jci.insight.142149)
Supplement: Supplemental Table 2 [file jciinsight-6-142149-s254.xlsx]

## Sheet: Supplemental Table S2a
SMC1A vs IgG IP-MS in STAG2 WT U937 cells (Figure S2Cand S2D)
rep1	rep2	logFC	pvalue	FDR	gene
-1.119	-0.543	-0.831	0.00200008	0.0312474	A2M
-0.303	-0.066	-0.1845	0.176736	0.499236	AAAS
0.028	-0.058	-0.015	0.897691	0.969277	AARS
0.075	0.157	0.116	0.338272	0.659702	AASDHPPT
0.014	-0.244	-0.115	0.384711	0.697624	ABCD3
-0.097	-0.036	-0.0665	0.571184	0.810908	ABCE1
-0.091	-0.025	-0.058	0.620618	0.833648	ABCF1
-0.117	0.151	0.017	0.895263	0.968908	ABCF2
-0.208	-0.057	-0.1325	0.291365	0.624222	ABHD12
0.185	-0.4	-0.1075	0.537981	0.790747	ABHD14B
-0.13	-0.239	-0.1845	0.151285	0.468383	ABRACL
0.108	0.02	0.064	0.58795	0.818455	ACAA1
-0.363	-0.029	-0.196	0.182758	0.501773	ACAA2
0.043	0.03	0.0365	0.75217	0.902168	ACADM
0.059	0.119	0.089	0.45313	0.741932	ACADVL
-0.081	-0.207	-0.144	0.250335	0.574423	ACAT1
-0.113	-0.179	-0.146	0.236144	0.557685	ACAT2
0.797	0.195	0.496	0.0241057	0.175908	ACIN1
-0.073	-0.032	-0.0525	0.652009	0.852692	ACLY
0.004	-0.05	-0.023	0.842637	0.947616	ACO1
0.016	-0.038	-0.011	0.924261	0.974233	ACO2
-0.024	0.158	0.067	0.586723	0.818124	ACOT13
-0.008	-0.138	-0.073	0.544236	0.791591	ACOT7
-0.073	-0.122	-0.0975	0.412373	0.71565	ACP1
-0.007	0.072	0.0325	0.780686	0.914402	ACSL3
-0.193	0.01	-0.0915	0.468042	0.748226	ACSL4
0.686	0.021	0.3535	0.0919996	0.371474	ACSL5
-0.509	-0.224	-0.3665	0.0254591	0.182068	ACTA1
-0.251	0.012	-0.1195	0.369241	0.684242	ACTB
0.302	-0.041	0.1305	0.359024	0.673266	ACTL6A
-0.124	-0.032	-0.078	0.512052	0.77616	ACTN1
-0.091	0.089	-0.001	0.993437	0.996872	ACTN4
0.044	-0.164	-0.06	0.63094	0.839188	ACTR1A
-0.191	-0.099	-0.145	0.242035	0.566328	ACTR2
-0.11	-0.18	-0.145	0.239416	0.562144	ACTR3
1.134	0.6	0.867	0.00129943	0.0223656	ACTR8
0.186	-0.055	0.0655	0.608592	0.829318	ADA
0.094	0.13	0.112	0.34968	0.669369	ADAR
0.029	-0.199	-0.085	0.505765	0.769428	ADGRE5
-0.15	-0.161	-0.1555	0.207359	0.527092	ADH5
-0.245	-0.027	-0.136	0.297234	0.627529	ADI1
-0.116	-0.121	-0.1185	0.323445	0.644019	ADK
0.167	-0.069	0.049	0.699263	0.872361	ADPGK
-0.19	0.05	-0.07	0.58452	0.818124	ADPRHL2
-0.017	-0.089	-0.053	0.650963	0.852692	ADSL
-0.041	-0.101	-0.071	0.546093	0.791591	ADSS
-0.173	-0.1	-0.1365	0.265415	0.58978	AFG3L2
-0.593	0.512	-0.0405	0.879507	0.960365	AGAP3
-0.123	-0.048	-0.0855	0.471811	0.750751	AGFG1
0.404	0.671	0.5375	0.00442125	0.0535698	AGO1
0.796	0.889	0.8425	0.000236194	0.00795961	AGO2
0.171	-0.245	-0.037	0.801121	0.929132	AGPS
-0.093	0.762	0.3345	0.161012	0.487973	AGTPBP1
-0.121	-0.139	-0.13	0.282737	0.613502	AHCY
-0.185	0.239	0.027	0.855034	0.948708	AHCYL1
-0.1	0.104	0.002	0.987064	0.994902	AHNAK
-0.15	-0.078	-0.114	0.344843	0.664494	AHSA1
-0.15	-0.106	-0.128	0.290794	0.623655	AIFM1
-0.231	-0.181	-0.206	0.110998	0.409289	AIMP1
-0.072	-0.097	-0.0845	0.473039	0.751311	AIMP2
0.029	-0.154	-0.0625	0.611728	0.829318	AIP
-0.295	-0.251	-0.273	0.0474207	0.256147	AK2
-0.13	0.565	0.2175	0.277259	0.607457	AKAP8L
-0.142	-0.068	-0.105	0.381866	0.69605	AKR1A1
0.001	-0.066	-0.0325	0.78003	0.914402	AKR1B1
-0.096	-0.432	-0.264	0.0886351	0.365148	AKR7A2
-0.082	0.156	0.037	0.770217	0.909608	ALDH16A1
-0.196	0.054	-0.071	0.581968	0.818124	ALDH18A1
0.126	-0.314	-0.094	0.536959	0.790264	ALDH1B1
-0.408	0.236	-0.086	0.63877	0.846191	ALDH4A1
0.356	0.253	0.3045	0.0339747	0.207839	ALDH7A1
0.011	-0.126	-0.0575	0.631944	0.839972	ALDH9A1
-0.202	-0.152	-0.177	0.160069	0.485949	ALDOA
-0.011	0.296	0.1425	0.30618	0.636282	ALDOC
-0.148	0.168	0.01	0.940569	0.976278	ALPI
0.157	-0.19	-0.0165	0.904672	0.973774	ALYREF
0.004	0.199	0.1015	0.420945	0.722871	AMPD2
0.401	0.539	0.47	0.00571884	0.0658129	ANKRD31
0.039	-0.093	-0.027	0.820308	0.94301	ANLN
-0.143	-0.178	-0.1605	0.195679	0.512806	ANP32A
-0.079	-0.121	-0.1	0.400661	0.708218	ANP32B
-0.181	-0.168	-0.1745	0.163661	0.489538	ANP32E
-0.081	0.03	-0.0255	0.82864	0.945393	ANXA1
-0.042	-0.353	-0.1975	0.172686	0.498855	ANXA11
-0.25	0.124	-0.063	0.657725	0.853571	ANXA2
0.118	0.243	0.1805	0.161216	0.487973	ANXA3
0.028	0.002	0.015	0.896477	0.968996	ANXA4
-0.165	0.058	-0.0535	0.670811	0.858486	ANXA5
-0.019	-0.251	-0.135	0.304722	0.636282	ANXA6
-0.133	-0.096	-0.1145	0.339858	0.660528	ANXA7
0.097	-0.087	0.005	0.967271	0.987481	AP1G1
0.136	0.096	0.116	0.334222	0.657121	AP2B1
-0.071	0.16	0.0445	0.724504	0.891259	AP2M1
0.091	-0.014	0.0385	0.743906	0.900682	AP2S1
-0.026	-0.193	-0.1095	0.380075	0.694809	APEX1
-0.028	-0.335	-0.1815	0.203713	0.523305	API5
-0.076	-0.174	-0.125	0.307212	0.636282	APIP
-0.045	0.05	0.0025	0.98294	0.994838	APMAP
1.625	1.019	1.322	0.000181902	0.00659721	APOBEC3B
1.205	0.79	0.9975	0.000325421	0.00946212	APOBEC3C
-0.113	-0.209	-0.161	0.199962	0.518015	APRT
1.033	0.546	0.7895	0.0016845	0.0269388	AQR
0.097	-0.049	0.024	0.840938	0.946755	ARCN1
-0.303	0.097	-0.103	0.484721	0.75845	ARF1
0.065	-0.185	-0.06	0.640556	0.846434	ARF4
0.174	-0.035	0.0695	0.579383	0.818124	ARFGEF1
0.129	-0.018	0.0555	0.645169	0.848664	ARHGAP1
0.269	-0.263	0.003	0.985347	0.994838	ARHGAP15
-0.155	0.153	-0.001	0.99401	0.996956	ARHGAP17
-0.311	-0.368	-0.3395	0.0212581	0.161102	ARHGAP45
-0.068	-0.057	-0.0625	0.591663	0.821847	ARHGDIA
0.064	-0.349	-0.1425	0.347691	0.667449	ARHGDIB
-1.019	-0.622	-0.8205	0.000877342	0.0171335	ARHGEF1
-0.161	0.018	-0.0715	0.561855	0.803046	ARHGEF2
-0.351	-0.166	-0.2585	0.06763	0.311466	ARHGEF6
-0.281	-0.066	-0.1735	0.194376	0.511459	ARIH2
0.254	0.433	0.3435	0.0246129	0.178214	ARL14EP
-0.181	-0.377	-0.279	0.0541175	0.27826	ARL8B
0.15	0.004	0.077	0.526088	0.783889	ARMC6
0.174	0.128	0.151	0.220625	0.544541	ARPC1A
-0.261	-0.195	-0.228	0.0847453	0.355615	ARPC1B
-0.025	-0.136	-0.0805	0.50187	0.767543	ARPC2
0.004	-0.204	-0.1	0.431072	0.730535	ARPC3
-0.089	-0.263	-0.176	0.179324	0.499806	ARPC4
-0.103	-0.41	-0.2565	0.0897548	0.367524	ARPC5
-0.058	0.113	0.0275	0.820521	0.94301	ARPC5L
-0.143	-0.101	-0.122	0.311875	0.639423	ARRB1
-0.038	-0.451	-0.2445	0.130142	0.443444	ASNA1
-0.052	0.079	0.0135	0.909386	0.974233	ASNS
0.351	0.315	0.333	0.0226502	0.167516	ASPH
-0.239	0.09	-0.0745	0.587379	0.818222	ASS1
-0.044	0.368	0.162	0.290255	0.623655	ATAD1
-0.147	0.251	0.052	0.719671	0.888002	ATAD3A
0.38	0.454	0.417	0.00895407	0.0861883	ATF7IP
-0.099	0.177	0.039	0.764761	0.909577	ATG3
-0.161	-0.122	-0.1415	0.247175	0.571859	ATIC
0.094	0.055	0.0745	0.52564	0.783889	ATL3
-0.249	-0.135	-0.192	0.138492	0.452214	ATP1A1
-0.443	-0.377	-0.41	0.00958076	0.0901554	ATP1B3
-0.191	-0.001	-0.096	0.443951	0.739618	ATP2A2
-0.173	-0.063	-0.118	0.3348	0.657619	ATP5A1
-0.095	-0.351	-0.223	0.117438	0.423652	ATP5B
-0.004	-0.057	-0.0305	0.792571	0.921288	ATP5C1
0.005	-0.028	-0.0115	0.920575	0.974233	ATP5F1
-0.178	-0.344	-0.261	0.0634494	0.302502	ATP5H
-0.326	-0.151	-0.2385	0.0845853	0.355615	ATP5I
-0.527	-0.436	-0.4815	0.00465967	0.0556693	ATP5J
-0.292	0.014	-0.139	0.316857	0.642842	ATP5L
-0.317	-0.133	-0.225	0.101024	0.387504	ATP5O
0.819	0.152	0.4855	0.0329636	0.206272	ATP6AP2
-0.158	-0.087	-0.1225	0.312638	0.639473	ATP6V1A
-0.235	-0.032	-0.1335	0.301111	0.631476	ATP6V1B2
-0.439	0.215	-0.112	0.547167	0.791913	ATP6V1C1
-0.276	0.169	-0.0535	0.723615	0.890704	ATP6V1E1
0.01	-0.145	-0.0675	0.57855	0.8177	ATP6V1H
0.04	-0.016	0.012	0.917437	0.974233	ATXN10
0.092	-0.047	0.0225	0.850237	0.947767	ATXN2L
0.349	0.875	0.612	0.00715891	0.0736501	AZGP1
-0.223	-0.023	-0.123	0.336723	0.658398	B2M
-0.21	0.241	0.0155	0.918454	0.974233	BAG2
0.179	0.021	0.1	0.418231	0.719908	BAG6
-0.245	-0.752	-0.4985	0.016399	0.13376	BANF1
-0.337	-0.185	-0.261	0.0619945	0.297661	BASP1
-0.018	-0.101	-0.0595	0.613352	0.829372	BCAP31
0.857	0.149	0.503	0.0332208	0.206509	BCAS2
0.296	-0.055	0.1205	0.397722	0.706096	BCCIP
0.631	0.65	0.6405	0.00100022	0.0184676	BCKDHA
0.29	0.658	0.474	0.0117148	0.102999	BCKDHB
-0.017	0.445	0.214	0.193512	0.511449	BCLAF1
0.002	-0.071	-0.0345	0.767301	0.909577	BDH1
-0.176	-0.021	-0.0985	0.424196	0.723986	BID
0.071	0.315	0.193	0.16213	0.488599	BLMH
-0.23	-0.011	-0.1205	0.351433	0.671108	BLVRA
-0.1	-0.085	-0.0925	0.43379	0.731742	BLVRB
-0.444	-0.078	-0.261	0.0984393	0.383743	BOLA2
0.861	0.372	0.6165	0.00586623	0.0665604	BOP1
-0.066	0.189	0.0615	0.633614	0.841641	BPNT1
1.008	-0.041	0.4835	0.0949046	0.379432	BRAT1
0.418	-0.107	0.1555	0.355641	0.673266	BRCC3
0.074	-0.08	-0.003	0.980032	0.994228	BRE
0.066	-0.023	0.0215	0.85402	0.948708	BRIX1
0.441	-0.014	0.2135	0.191879	0.510562	BRK1
-0.389	-0.067	-0.228	0.126755	0.438569	BSG
1.105	1.537	1.321	7.0312e-05	0.00463212	BTBD9
0.27	0.017	0.1435	0.284477	0.615963	BTF3
-0.099	-0.082	-0.0905	0.443354	0.739287	BTK
-0.187	-0.148	-0.1675	0.179573	0.499806	BUB3
1.394	1.24	1.317	1.98549e-05	0.00407686	BUD31
0.123	0.188	0.1555	0.210275	0.529206	BYSL
0.103	0.054	0.0785	0.505083	0.769428	BZW1
0.137	-0.359	-0.111	0.490868	0.761614	BZW2
0.216	0.087	0.1515	0.229613	0.55254	C12orf10
0.116	0.066	0.091	0.442675	0.738762	C14orf166
-0.174	-0.047	-0.1105	0.36727	0.681211	C1QBP
-0.423	-0.047	-0.235	0.132072	0.444841	C21orf33
0.959	0.924	0.9415	0.000115383	0.00524652	C2CD5
0.454	0.761	0.6075	0.00281735	0.0391921	C2CD6
-1.223	-0.621	-0.922	0.00131812	0.0224966	C3
0.24	-0.113	0.0635	0.649295	0.851885	C9orf78
-0.022	0.065	0.0215	0.853932	0.948708	CAB39
0.703	0.447	0.575	0.00303776	0.0411313	CABLES2
-0.126	-0.048	-0.087	0.464754	0.747849	CACYBP
0.086	-0.181	-0.0475	0.71415	0.883336	CAD
0.084	-0.058	0.013	0.913163	0.974233	CALM1
-0.119	-0.283	-0.201	0.131179	0.443729	CALR
-0.1	-0.041	-0.0705	0.548756	0.791913	CALU
-0.751	-0.363	-0.557	0.00608439	0.0675267	CAMK2G
0.127	-0.073	0.027	0.826657	0.944679	CAND1
-0.152	-0.047	-0.0995	0.410076	0.71565	CANX
-0.083	-0.149	-0.116	0.336409	0.658398	CAP1
-0.129	-0.223	-0.176	0.166089	0.491731	CAPG
0.211	-0.015	0.098	0.445085	0.739618	CAPN1
-0.459	-0.126	-0.2925	0.0647368	0.306801	CAPNS1
-0.001	-0.171	-0.086	0.485932	0.759175	CAPRIN1
-0.23	-0.278	-0.254	0.0603327	0.293148	CAPZA1
-0.195	-0.283	-0.239	0.0750735	0.333642	CAPZA2
-0.183	-0.164	-0.1735	0.165854	0.491731	CAPZB
0.121	-0.232	-0.0555	0.69043	0.868274	CARHSP1
-0.29	-0.192	-0.241	0.0739307	0.330318	CARM1
0.313	0.028	0.1705	0.221697	0.54544	CARS
-0.293	-0.033	-0.163	0.232268	0.553663	CARS2
1.749	1.896	1.8225	2.69995e-06	0.00260592	CASC3
-0.093	0.244	0.0755	0.585006	0.818124	CAT
-0.028	-0.085	-0.0565	0.628844	0.838046	CBR1
-0.499	-0.021	-0.26	0.129874	0.443444	CBS
-0.133	-0.273	-0.203	0.124258	0.436622	CBX3
0.395	-0.187	0.104	0.5498	0.791946	CBX5
0.565	0.128	0.3465	0.0505798	0.266825	CCAR1
0.009	-0.155	-0.073	0.550695	0.792673	CCAR2
-0.338	0.044	-0.147	0.321194	0.643752	CCDC124
0.014	0.433	0.2235	0.162391	0.488617	CCDC22
0.041	0.23	0.1355	0.290745	0.623655	CCDC47
-0.194	-0.142	-0.168	0.179245	0.499806	CCT2
-0.144	-0.136	-0.14	0.250585	0.574423	CCT3
-0.124	-0.211	-0.1675	0.183594	0.501773	CCT4
-0.463	-0.172	-0.3175	0.0439868	0.24476	CCT5
-0.088	-0.168	-0.128	0.294264	0.627493	CCT6A
-0.252	-0.151	-0.2015	0.121611	0.432562	CCT7
-0.05	-0.117	-0.0835	0.480964	0.757526	CCT8
0.065	0.194	0.1295	0.296905	0.627493	CD320
-0.102	0.097	-0.0025	0.983779	0.994838	CD44
-0.233	0.176	-0.0285	0.845008	0.947746	CD59
-0.183	-0.031	-0.107	0.386871	0.699053	CDA
0.067	-0.043	0.012	0.918714	0.974233	CDC123
-0.255	-0.217	-0.236	0.0754151	0.333699	CDC37
1.233	0.837	1.035	0.000239063	0.00795961	CDC40
-0.082	-0.022	-0.052	0.656135	0.85356	CDC42
0.643	0.559	0.601	0.00149638	0.0249111	CDC5L
-0.076	-0.127	-0.1015	0.394708	0.704723	CDC73
0.016	0.082	0.049	0.674918	0.861029	CDK1
-0.629	-0.172	-0.4005	0.0323646	0.205414	CDK11B
0.102	0.136	0.119	0.322471	0.644019	CDK4
0.521	0.59	0.5555	0.0022087	0.0337284	CDK5
0.132	-0.095	0.0185	0.882681	0.961994	CDK6
-0.353	0.143	-0.105	0.513728	0.77616	CDKN2A
-0.353	-0.118	-0.2355	0.0976252	0.382135	CDV3
0.157	-0.077	0.04	0.751648	0.902168	CEBPZ
0.072	0.471	0.2715	0.0958336	0.380064	CELF1
0.218	0.317	0.2675	0.0531971	0.274919	CELF2
0.845	-0.259	0.293	0.29478	0.627493	CENPE
-0.114	-0.071	-0.0925	0.435057	0.732063	CES1
-0.33	-0.198	-0.264	0.0579678	0.288234	CFL1
-0.053	-0.172	-0.1125	0.357742	0.673266	CHCHD2
-0.234	0.165	-0.0345	0.811393	0.936978	CHCHD3
0.318	0.209	0.2635	0.0565625	0.28648	CHD1
0.206	0.02	0.113	0.370849	0.685491	CHD4
0.952	0.232	0.592	0.0183268	0.144832	CHERP
0.192	0.204	0.198	0.121553	0.432562	CHMP2A
-0.006	-0.041	-0.0235	0.838797	0.945393	CHMP4B
0.481	0.246	0.3635	0.0226884	0.167516	CHMP5
0.059	-0.186	-0.0635	0.620332	0.833648	CHORDC1
0.551	0.848	0.6995	0.00129837	0.0223656	CHTF8
0.141	0.185	0.163	0.190193	0.510562	CIAO1
-0.007	-0.461	-0.234	0.157648	0.482931	CIAPIN1
0.333	-0.116	0.1085	0.481898	0.757977	CIRBP
0.012	0.266	0.139	0.298808	0.62889	CISD1
-0.177	-0.079	-0.128	0.296726	0.627493	CKAP4
0.142	-0.244	-0.051	0.721931	0.88971	CKAP5
-0.377	0.206	-0.0855	0.621573	0.833827	CKB
0.18	-0.194	-0.007	0.960411	0.986505	CKS1B
-0.145	0.115	-0.015	0.906952	0.973774	CKS2
-0.247	-0.391	-0.319	0.0304607	0.198604	CLASP2
-0.285	-0.348	-0.3165	0.0281338	0.194353	CLEC2B
-0.2	-0.4	-0.3	0.0426422	0.239907	CLIC1
0.085	-0.136	-0.0255	0.838299	0.945393	CLIC4
0.032	0.084	0.058	0.619616	0.833404	CLNS1A
-0.114	0.066	-0.024	0.84375	0.947746	CLPX
-0.33	-0.243	-0.2865	0.0415177	0.237966	CLTA
-0.041	-0.083	-0.062	0.595617	0.823422	CLTC
-0.011	-0.068	-0.0395	0.734131	0.89425	CLUH
0.304	0.653	0.4785	0.0104333	0.0958827	CMAS
0.135	-0.041	0.047	0.700188	0.872856	CMBL
-0.052	0.011	-0.0205	0.859763	0.95099	CMPK1
0.27	-0.053	0.1085	0.433365	0.73164	CMTR1
-0.132	0.038	-0.047	0.699239	0.872361	CNBP
0.097	-0.071	0.013	0.914305	0.974233	CNDP2
-0.282	0.079	-0.1015	0.476157	0.752726	CNN2
0.316	0.189	0.2525	0.0663192	0.307521	CNOT1
0.413	0.405	0.409	0.00935874	0.0896585	CNP
-0.096	-0.032	-0.064	0.585612	0.818124	CNPY2
0.192	-0.209	-0.0085	0.953096	0.983606	COA7
-0.04	0.432	0.196	0.23258	0.553663	COASY
-0.293	0.005	-0.144	0.298298	0.628873	COL4A3BP
-1.219	-0.971	-1.095	8.43863e-05	0.00463212	COLGALT1
-0.219	-0.109	-0.164	0.194701	0.511562	COMT
-0.076	-0.131	-0.1035	0.386353	0.698739	COPA
0.272	-0.002	0.135	0.318475	0.642965	COPB1
0.03	-0.175	-0.0725	0.562585	0.803186	COPB2
0.157	0.066	0.1115	0.3572	0.673266	COPE
0.102	-0.084	0.009	0.941203	0.976278	COPG1
-0.185	0.107	-0.039	0.767609	0.909577	COPG2
0.15	-0.195	-0.0225	0.870117	0.95578	COPS2
-0.01	-0.045	-0.0275	0.811955	0.936978	COPS4
-0.141	0.011	-0.065	0.5918	0.821847	COPS5
0.055	-0.302	-0.1235	0.38912	0.700622	COPS6
0.202	0.296	0.249	0.0666166	0.308197	COPS8
0.322	-0.071	0.1255	0.396291	0.705181	COPZ1
-0.183	-0.173	-0.178	0.156567	0.48107	CORO1A
-0.608	0.058	-0.275	0.171257	0.498315	CORO1B
-0.141	0.123	-0.009	0.944237	0.977795	CORO1C
-0.212	-0.206	-0.209	0.105609	0.397511	CORO7
0.16	-0.032	0.064	0.605299	0.827853	COTL1
-0.031	0	-0.0155	0.893106	0.968445	COX4I1
-0.478	-0.262	-0.37	0.020053	0.154272	COX5A
0.095	-0.001	0.047	0.689773	0.867986	COX5B
-0.212	-0.077	-0.1445	0.25055	0.574423	COX6B1
-0.237	-0.306	-0.2715	0.0491459	0.260615	COX6C
0.263	-0.145	0.059	0.687	0.867444	COX7A2
-0.458	-0.081	-0.2695	0.0925625	0.372266	CPNE1
-0.582	0.029	-0.2765	0.151114	0.468383	CPNE3
-0.159	0.148	-0.0055	0.967041	0.987481	CPS1
0.684	0.621	0.6525	0.000936732	0.0181191	CPSF1
0.665	0.469	0.567	0.00264986	0.0373741	CPSF2
0.459	0.32	0.3895	0.0134576	0.114361	CPSF3
0.547	0.35	0.4485	0.00827177	0.0815533	CPSF4
0.133	0.086	0.1095	0.360517	0.673286	CPSF6
1.49	0.456	0.973	0.00650841	0.0702522	CPSF7
-0.15	0.033	-0.0585	0.634246	0.84193	CPT2
-0.561	-0.183	-0.372	0.032502	0.205643	CRIP1
0.349	-0.115	0.117	0.455804	0.742491	CRKL
1.318	0.339	0.8285	0.0111485	0.100189	CRNKL1
0.046	0.113	0.0795	0.501401	0.767543	CRTAP
-0.084	0.265	0.0905	0.519212	0.778818	CS
0.173	0.121	0.147	0.23209	0.553663	CSDE1
0.04	-0.116	-0.038	0.752473	0.902168	CSE1L
-0.083	-0.458	-0.2705	0.0911466	0.370237	CSK
-0.186	-0.058	-0.122	0.32318	0.644019	CSNK2A1
-0.046	-0.716	-0.381	0.0750132	0.333642	CSNK2A2
0.17	0.168	0.169	0.175238	0.498855	CSNK2B
-0.161	-0.051	-0.106	0.382777	0.69605	CSRP1
-0.11	-0.221	-0.1655	0.191326	0.510562	CSTB
0.734	0.365	0.5495	0.00598478	0.0675267	CSTF1
-0.025	0.263	0.119	0.379794	0.694809	CSTF2
0.262	0.371	0.3165	0.0296506	0.196997	CTBP1
0.558	0.856	0.707	0.00123198	0.0215924	CTBP2
-0.081	0	-0.0405	0.729237	0.89418	CTNNBL1
0.083	0.223	0.153	0.227605	0.552064	CTNND1
0.421	0.328	0.3745	0.0147274	0.123092	CTPS1
0.165	0.002	0.0835	0.49663	0.767012	CTR9
-0.236	-0.257	-0.2465	0.0656421	0.306857	CTSA
-0.134	0.038	-0.048	0.69356	0.870459	CTSB
-0.043	-0.34	-0.1915	0.179891	0.499806	CTSC
0.1	-0.349	-0.1245	0.42267	0.722871	CTSD
0.398	0.416	0.407	0.00958816	0.0901554	CTSG
-0.295	-0.071	-0.183	0.176414	0.499236	CTSZ
-0.401	0.169	-0.116	0.501621	0.767543	CTTN
-0.064	-0.078	-0.071	0.543728	0.791591	CUL1
-0.073	0.004	-0.0345	0.767538	0.909577	CUL2
0.755	0.853	0.804	0.000311079	0.00933359	CUL3
-0.234	-0.039	-0.1365	0.289119	0.623355	CUL4A
0.029	-0.021	0.004	0.972393	0.989685	CUTA
0.969	0.876	0.9225	0.000140148	0.0055812	CWC25
0.155	-0.118	0.0185	0.886531	0.963735	CWF19L1
-0.01	0.193	0.0915	0.468042	0.748226	CYB5R3
0.063	0.072	0.0675	0.563112	0.803186	CYC1
-0.007	0.129	0.061	0.611619	0.829318	CYCS
-0.285	0.229	-0.028	0.861758	0.951433	DAB2
-0.051	-0.103	-0.077	0.51318	0.77616	DARS
0.164	0.364	0.264	0.0651655	0.306801	DAZAP1
0.315	-0.03	0.1425	0.320468	0.643752	DBI
0.276	-0.345	-0.0345	0.846253	0.947746	DBN1
0.205	-0.071	0.067	0.609825	0.829318	DBNL
0.244	0.097	0.1705	0.185942	0.504877	DBR1
0.817	1.266	1.0415	0.000304728	0.00933359	DBT
0.434	0.466	0.45	0.00606217	0.0675267	DCD
0.147	-0.173	-0.013	0.923058	0.974233	DCK
0.079	0.03	0.0545	0.640318	0.846434	DCPS
0.267	-0.042	0.1125	0.412328	0.71565	DCTN1
-0.049	-0.166	-0.1075	0.377719	0.692372	DCTN2
-0.174	-0.321	-0.2475	0.072553	0.327201	DCTN3
0.176	-0.071	0.0525	0.681568	0.864379	DCTPP1
-0.291	-0.185	-0.238	0.077408	0.338827	DCXR
0.045	-0.129	-0.042	0.730152	0.89418	DDB1
-0.139	-0.213	-0.176	0.163972	0.489538	DDOST
-0.028	0.177	0.0745	0.552169	0.793109	DDT
0.002	-0.013	-0.0055	0.961894	0.986505	DDX1
0.409	0.233	0.321	0.0316914	0.202534	DDX18
0.154	-0.208	-0.027	0.846783	0.947746	DDX19A
0.076	-0.09	-0.007	0.953727	0.983758	DDX20
0.172	0.458	0.315	0.0445893	0.246089	DDX21
0.238	-0.203	0.0175	0.90713	0.973774	DDX23
0.401	0.242	0.3215	0.0304292	0.198604	DDX24
0.586	0.14	0.363	0.0444075	0.245937	DDX27
0.114	-0.036	0.039	0.745497	0.900682	DDX39A
0.16	-0.207	-0.0235	0.866976	0.954379	DDX39B
0.044	0.137	0.0905	0.449743	0.739618	DDX3X
0.366	-0.053	0.1565	0.308349	0.636282	DDX41
0.243	0.111	0.177	0.169375	0.497459	DDX42
0.094	-0.069	0.0125	0.917364	0.974233	DDX46
-0.098	0.125	0.0135	0.913973	0.974233	DDX47
0.635	0.235	0.435	0.0190636	0.148497	DDX5
0.311	1.066	0.6885	0.0109867	0.099933	DDX50
0.289	-0.056	0.1165	0.41037	0.71565	DDX6
0.022	0.039	0.0305	0.791663	0.921288	DECR1
-0.032	0.052	0.01	0.931623	0.974233	DEF6
0.345	0.043	0.194	0.176564	0.499236	DEK
0.154	0.172	0.163	0.189087	0.509588	DFFA
-0.168	-0.094	-0.131	0.283385	0.614254	DHFR
0.61	0.419	0.5145	0.00423846	0.0524897	DHX15
-0.005	0.201	0.098	0.439322	0.734978	DHX16
0.972	1.145	1.0585	7.73665e-05	0.00463212	DHX30
0.179	0.266	0.2225	0.0923071	0.371976	DHX36
0.643	0.813	0.728	0.00064902	0.0141114	DHX38
0.007	0.067	0.037	0.750383	0.902168	DHX9
0.166	0.014	0.09	0.462669	0.746985	DIAPH1
-0.025	-0.054	-0.0395	0.733043	0.89418	DIS3
0.71	0.587	0.6485	0.00107484	0.0193186	DKC1
1.484	1.21	1.347	2.77628e-05	0.00423268	DLAT
0.506	0.604	0.555	0.00231766	0.0342783	DLD
0.002	0.351	0.1765	0.229424	0.55254	DLST
0.277	0.394	0.3355	0.0239574	0.175659	DNAAF5
-0.013	0.546	0.2665	0.146958	0.46437	DNAH17
0.208	-0.05	0.079	0.543711	0.791591	DNAJA1
0.059	-0.139	-0.04	0.745902	0.900682	DNAJA2
-0.225	0.375	0.075	0.669198	0.858327	DNAJA3
0.128	0.203	0.1655	0.186864	0.506028	DNAJB1
-0.043	-0.041	-0.042	0.716625	0.884782	DNAJB11
0.018	0.002	0.01	0.930797	0.974233	DNAJC11
0.224	-0.01	0.107	0.40902	0.71565	DNAJC7
-0.139	-0.194	-0.1665	0.182833	0.501773	DNAJC8
0.232	0.086	0.159	0.213111	0.534355	DNAJC9
-0.12	-0.142	-0.131	0.279517	0.611085	DNM1L
-0.058	-0.014	-0.036	0.756169	0.902539	DNM2
0.06	-0.111	-0.0255	0.833325	0.945393	DNMT1
-0.26	-0.332	-0.296	0.0363979	0.215522	DNPEP
-0.412	-0.294	-0.353	0.0195714	0.151138	DNPH1
0.128	-0.049	0.0395	0.745912	0.900682	DOCK2
-0.132	-0.046	-0.089	0.456003	0.742491	DOK3
0.25	0.05	0.15	0.249712	0.574423	DPM1
0.105	-0.082	0.0115	0.92497	0.974233	DPP3
-0.212	-0.183	-0.1975	0.122712	0.43412	DPY30
-0.136	-0.184	-0.16	0.197645	0.515167	DPYSL2
-0.858	-0.24	-0.549	0.016975	0.137326	DR1
-0.37	-0.239	-0.3045	0.0353983	0.21247	DRG1
-0.268	0.699	0.2155	0.384949	0.697624	DSG1
-0.025	0.379	0.177	0.248825	0.574423	DSP
-0.11	0.049	-0.0305	0.800174	0.928659	DSTN
-0.105	0.317	0.106	0.481147	0.757526	DTYMK
-0.166	-0.224	-0.195	0.128081	0.441652	DUT
-0.131	-0.111	-0.121	0.314449	0.641855	DYNC1H1
0.052	0.153	0.1025	0.396275	0.705181	DYNC1I2
0.035	0.009	0.022	0.84878	0.947746	DYNC1LI1
0.123	-0.01	0.0565	0.637169	0.844707	DYNLL1
-0.134	-0.056	-0.095	0.426669	0.725159	DYNLRB1
0.25	0.363	0.3065	0.0336223	0.207559	EBNA1BP2
-0.018	0.196	0.089	0.482764	0.758	ECH1
0.014	-0.024	-0.005	0.965431	0.987481	ECHS1
0.228	-0.071	0.0785	0.558535	0.799426	ECI2
0.224	0.187	0.2055	0.111119	0.409289	EDC3
0.28	0.637	0.4585	0.0129813	0.111717	EDC4
0.067	0.585	0.326	0.0780454	0.339931	EDEM3
-0.213	-0.068	-0.1405	0.264558	0.589163	EDF1
-0.304	-0.128	-0.216	0.111237	0.409289	EEF1A1
-0.031	-0.117	-0.074	0.532455	0.785914	EEF1B2
-0.286	-0.229	-0.2575	0.0580441	0.288234	EEF1D
-0.013	-0.027	-0.02	0.86223	0.951433	EEF1E1
-0.196	-0.148	-0.172	0.170271	0.497585	EEF1G
-0.217	-0.205	-0.211	0.103003	0.391759	EEF2
-0.199	0.213	0.007	0.961751	0.986505	EFHD2
0.921	0.593	0.757	0.000975906	0.0181841	EFTUD2
0.017	0.04	0.0285	0.80505	0.932187	EHD1
0.11	-0.268	-0.079	0.581599	0.818124	EIF1
0.089	-0.107	-0.009	0.941558	0.976278	EIF1AX
-0.389	-0.085	-0.237	0.110571	0.409289	EIF2A
0.49	0.523	0.5065	0.00341226	0.044425	EIF2AK2
-0.095	-0.357	-0.226	0.114794	0.419142	EIF2B1
0.179	0.206	0.1925	0.130686	0.443444	EIF2B3
0.027	-0.301	-0.137	0.331519	0.654806	EIF2D
-0.277	-0.096	-0.1865	0.159649	0.485949	EIF2S1
-0.21	-0.006	-0.108	0.39598	0.705181	EIF2S2
-0.108	-0.298	-0.203	0.132761	0.445683	EIF2S3
-0.02	-0.024	-0.022	0.848604	0.947746	EIF3A
0.056	-0.022	0.017	0.883899	0.961994	EIF3B
-0.064	-0.045	-0.0545	0.639122	0.846191	EIF3C
-0.23	0.057	-0.0865	0.51654	0.776531	EIF3D
-0.09	-0.279	-0.1845	0.165195	0.490513	EIF3E
-0.089	-0.065	-0.077	0.511636	0.77616	EIF3F
-0.178	-0.291	-0.2345	0.0814946	0.348454	EIF3G
-0.126	-0.18	-0.153	0.215863	0.536287	EIF3H
0.073	-0.092	-0.0095	0.937204	0.975634	EIF3I
0.06	0.059	0.0595	0.609095	0.829318	EIF3J
0.013	-0.141	-0.064	0.597741	0.823422	EIF3K
0.154	-0.179	-0.0125	0.926814	0.974233	EIF3L
-0.113	-0.078	-0.0955	0.420585	0.722871	EIF3M
-0.154	-0.228	-0.191	0.135925	0.449614	EIF4A1
0.387	0.523	0.455	0.00663785	0.0705836	EIF4A3
-0.252	0.072	-0.09	0.512766	0.77616	EIF4B
-0.127	-0.202	-0.1645	0.189182	0.509588	EIF4E
-0.063	-0.011	-0.037	0.750003	0.902168	EIF4G1
0.185	-0.139	0.023	0.864885	0.952593	EIF4G2
-2.006	-0.063	-1.0345	0.0478977	0.257355	EIF4G3
-0.065	0.102	0.0185	0.878285	0.960365	EIF4H
0.013	-0.048	-0.0175	0.880022	0.960411	EIF5
-0.25	-0.068	-0.159	0.220926	0.544541	EIF5A
-0.109	-0.158	-0.1335	0.272783	0.601083	EIF5B
-0.022	-0.089	-0.0555	0.635541	0.843099	EIF6
0.052	-0.219	-0.0835	0.525707	0.783889	ELAC2
0.13	0.223	0.1765	0.164948	0.490498	ELANE
0.055	0.069	0.062	0.594609	0.823422	ELMO1
-0.037	-0.071	-0.054	0.642609	0.848043	ELOB
-0.18	-0.51	-0.345	0.0367297	0.216855	ELOC
-0.103	0.157	0.027	0.833575	0.945393	ELP2
-0.446	0.047	-0.1995	0.233454	0.553909	EMC1
0.066	-0.085	-0.0095	0.936746	0.975634	EMC7
-0.299	-0.227	-0.263	0.0547835	0.280265	EMD
0.137	0.421	0.279	0.0661433	0.307407	EMG1
-0.211	-0.316	-0.2635	0.0562909	0.28648	ENO1
0.039	0.161	0.1	0.410785	0.71565	ENO2
0.051	0.104	0.0775	0.510622	0.775671	ENOPH1
-0.074	0.407	0.1665	0.306569	0.636282	EP300
0.144	-0.048	0.048	0.696894	0.872084	EPB41L2
0.042	0.287	0.1645	0.223935	0.548628	EPPK1
-0.202	-0.088	-0.145	0.24533	0.569897	EPRS
-0.091	0.155	0.032	0.801496	0.929132	ERAP1
0.083	0.14	0.1115	0.35324	0.67238	ERH
0.396	0.477	0.4365	0.00732229	0.0743579	ERI1
1.428	1.279	1.3535	1.65902e-05	0.00407686	ERICH6B
-0.148	0.001	-0.0735	0.54504	0.791591	ERLIN2
-0.003	-0.15	-0.0765	0.528883	0.783889	ERO1A
-0.313	-0.136	-0.2245	0.100523	0.386873	ERP29
0.018	0.049	0.0335	0.772114	0.909608	ERP44
-0.272	-0.124	-0.198	0.133364	0.44623	ESD
0.043	0.374	0.2085	0.159183	0.485949	ESYT1
0.157	0.022	0.0895	0.461567	0.746943	ESYT2
-0.055	0.041	-0.007	0.952278	0.983606	ETF1
-0.12	0	-0.06	0.61495	0.829876	ETFA
-0.063	-0.032	-0.0475	0.68241	0.864379	ETFB
0.006	0.034	0.02	0.862373	0.951433	EWSR1
0.742	-0.349	0.1965	0.467097	0.748165	EXOC2
-0.267	-0.054	-0.1605	0.224961	0.548778	EXOSC10
0.105	-0.142	-0.0185	0.884314	0.961994	EXOSC4
0.375	0.308	0.3415	0.0209454	0.159327	EXOSC7
0.277	-0.283	-0.003	0.98573	0.994838	EXOSC9
-0.22	-0.078	-0.149	0.238996	0.561807	EZR
0.182	-0.196	-0.007	0.960552	0.986505	FABP5
-0.413	-0.339	-0.376	0.014139	0.119154	FADS2
-0.007	-0.2	-0.1035	0.411803	0.71565	FAF1
-0.015	-0.531	-0.273	0.125817	0.438569	FAH
0.095	0.366	0.2305	0.111026	0.409289	FAM120A
-0.085	0.313	0.114	0.440587	0.735881	FAM129A
0.183	0.148	0.1655	0.1839	0.501773	FAM129B
0.075	0.384	0.2295	0.121367	0.432562	FAM136A
-0.131	-0.044	-0.0875	0.463417	0.746985	FAM162A
0.453	-0.031	0.211	0.207188	0.527092	FAM213A
0.123	-0.308	-0.0925	0.539996	0.791292	FAM49B
-0.364	0.482	0.059	0.786679	0.917717	FAM98A
-0.038	-0.014	-0.026	0.821788	0.94301	FAM98B
0.036	-0.055	-0.0095	0.93517	0.974515	FANCI
0.425	-0.176	0.1245	0.484369	0.75845	FARSA
0.118	-0.035	0.0415	0.730341	0.89418	FARSB
-0.069	-0.16	-0.1145	0.345312	0.664767	FASN
1.324	0.542	0.933	0.00290316	0.040111	FAT1
-0.048	0.208	0.08	0.538195	0.790747	FAU
0.104	0.297	0.2005	0.137378	0.450895	FBL
0.038	-0.084	-0.023	0.845826	0.947746	FDPS
-0.484	-0.271	-0.3775	0.0183234	0.144832	FECH
-0.063	-0.191	-0.127	0.305328	0.636282	FEN1
-0.19	-0.185	-0.1875	0.138814	0.452537	FERMT3
-0.074	-0.22	-0.147	0.245482	0.569897	FH
1.582	0.832	1.207	0.000639753	0.0141114	FIBP
-0.372	-0.136	-0.254	0.0788579	0.342223	FKBP1A
0.036	-0.103	-0.0335	0.77901	0.914045	FKBP2
-0.442	0.111	-0.1655	0.339608	0.660528	FKBP3
-0.062	-0.073	-0.0675	0.563139	0.803186	FKBP4
-0.248	-0.227	-0.2375	0.0735927	0.329949	FKBP5
0.039	0.003	0.021	0.855715	0.948708	FKBP8
0.072	0.607	0.3395	0.0725202	0.327201	FLG2
0.014	0.163	0.0885	0.469196	0.748576	FLII
-0.157	-0.108	-0.1325	0.276049	0.606769	FLNA
-0.062	0.108	0.023	0.849325	0.947746	FLNB
0.056	-0.008	0.024	0.836251	0.945393	FLOT1
0.47	0.172	0.321	0.0431788	0.241587	FLOT2
0.193	-0.151	0.021	0.878585	0.960365	FNBP1
-0.128	0.002	-0.063	0.599295	0.823714	FSCN1
0.329	0.203	0.266	0.0560814	0.286184	FSIP2
0.525	0.211	0.368	0.0274523	0.190944	FTSJ3
-0.086	0.066	-0.01	0.93346	0.974233	FUBP1
0.007	0.22	0.1135	0.376432	0.691259	FUBP3
-0.163	-0.051	-0.107	0.378926	0.693957	FUS
0.978	1.088	1.033	7.4966e-05	0.00463212	FXR1
0.978	1.369	1.1735	0.00011284	0.00524652	FXR2
-0.247	0.083	-0.082	0.551693	0.792985	G3BP1
-0.164	0.04	-0.062	0.61895	0.833404	G3BP2
-0.222	0.019	-0.1015	0.434394	0.731742	G6PD
0.448	0.722	0.585	0.00298357	0.0406687	GABPB1
0.047	0.067	0.057	0.624149	0.835627	GADD45GIP1
-0.276	-0.128	-0.202	0.126998	0.438662	GALE
-0.336	0.006	-0.165	0.255171	0.58035	GALK1
-0.065	-0.142	-0.1035	0.388639	0.700437	GALNT2
-0.087	-0.154	-0.1205	0.319527	0.643481	GAMT
-0.112	-0.026	-0.069	0.559677	0.800496	GANAB
-0.314	-0.148	-0.231	0.0913408	0.370286	GAPDH
0.515	0.394	0.4545	0.00647068	0.0702522	GAR1
-0.1	-0.168	-0.134	0.27287	0.601083	GARS
-0.03	-0.222	-0.126	0.323754	0.644019	GART
-0.003	0.017	0.007	0.951531	0.983491	GATAD2A
-0.464	0.027	-0.2185	0.196038	0.513085	GBE1
0.147	0.328	0.2375	0.0864653	0.358477	GCDH
0.399	0.013	0.206	0.181264	0.501496	GCLC
-0.216	-0.202	-0.209	0.10569	0.397511	GCLM
-0.023	0.113	0.045	0.706584	0.877577	GCN1
0.284	0.118	0.201	0.131524	0.443729	GDI1
-0.155	-0.172	-0.1635	0.18789	0.508129	GDI2
0.41	0.245	0.3275	0.0287155	0.196048	GEMIN4
0.387	0.016	0.2015	0.184527	0.50231	GEMIN5
0.471	0.772	0.6215	0.00244717	0.0355015	GFI1
-0.019	-0.025	-0.022	0.848609	0.947746	GFPT1
0.121	0.151	0.136	0.263613	0.589163	GGCT
0.124	-0.016	0.054	0.652903	0.853311	GID8
0.045	-0.216	-0.0855	0.513093	0.77616	GIGYF2
-0.187	-0.017	-0.102	0.412337	0.71565	GINS4
-0.555	-0.107	-0.331	0.0607742	0.294588	GIT2
-0.222	-0.581	-0.4015	0.0227086	0.167516	GLO1
0.269	0.085	0.177	0.179359	0.499806	GLOD4
-0.037	0.157	0.06	0.627978	0.838046	GLRX
0.052	-0.035	0.0085	0.941906	0.976278	GLRX3
-0.14	-0.157	-0.1485	0.226121	0.550003	GLUD1
-0.047	0.258	0.1055	0.439059	0.734978	GLUL
0.598	0.219	0.4085	0.0227539	0.167516	GMDS
0.156	-0.134	0.011	0.933242	0.974233	GMFG
-0.203	-0.052	-0.1275	0.308353	0.636282	GMPS
-0.253	-0.175	-0.214	0.102014	0.389455	GNAI2
-0.388	-0.01	-0.199	0.191696	0.510562	GNAI3
0.029	0.089	0.059	0.61427	0.829876	GNAS
-0.161	-0.116	-0.1385	0.256664	0.581279	GNB1
0.078	-0.339	-0.1305	0.388672	0.700437	GNB2
0.154	0.04	0.097	0.422787	0.722871	GNL3
0.051	0.011	0.031	0.78883	0.919698	GNPDA1
0.155	0.088	0.1215	0.315849	0.642842	GOLPH3
-0.162	0.003	-0.0795	0.517159	0.776887	GON7
-0.093	-0.207	-0.15	0.23116	0.553663	GORASP2
0.102	-0.537	-0.2175	0.255013	0.58035	GPD2
-0.285	-0.28	-0.2825	0.0416214	0.237966	GPI
-0.757	0.344	-0.2065	0.448975	0.739618	GPKOW
-0.245	-0.262	-0.2535	0.0600188	0.292768	GPX1
0.101	0.013	0.057	0.62854	0.838046	GRAP2
0.229	-0.225	0.002	0.989485	0.995115	GRB2
0.105	-0.126	-0.0105	0.933392	0.974233	GRHPR
-0.109	-0.085	-0.097	0.413206	0.71565	GRK2
-0.167	-0.031	-0.099	0.417917	0.719908	GRPEL1
-0.011	0.055	0.022	0.849752	0.947746	GRSF1
0.082	-0.111	-0.0145	0.905839	0.973774	GRWD1
-0.207	-0.081	-0.144	0.250335	0.574423	GSPT1
0.048	0.213	0.1305	0.30128	0.631476	GSPT2
0.097	-0.115	-0.009	0.942149	0.976278	GSR
-0.153	-0.003	-0.078	0.521703	0.780824	GSTK1
0.377	-0.24	0.0685	0.70052	0.872856	GSTM1
-0.019	-0.111	-0.065	0.582738	0.818124	GSTO1
-0.033	-0.368	-0.2005	0.174589	0.498855	GSTP1
0.048	-0.007	0.0205	0.859532	0.95099	GTF2E1
-0.033	-0.072	-0.0525	0.651918	0.852692	GTF2F1
-0.542	-0.075	-0.3085	0.0796801	0.344972	GTF2F2
-0.26	-0.039	-0.1495	0.256957	0.581279	GTF2I
0.317	-0.279	0.019	0.912855	0.974233	GTF3C1
0.326	0.075	0.2005	0.150545	0.468383	GTF3C4
0.188	-0.228	-0.02	0.891488	0.967815	GTPBP1
0.451	0.035	0.243	0.132996	0.445736	GTPBP10
0.486	0.497	0.4915	0.00392676	0.0498453	GTPBP4
-0.212	0.572	0.18	0.39686	0.705181	GTSF1
-0.102	0.064	-0.019	0.874961	0.958228	GYG1
0.657	0.657	0.657	0.000868548	0.0171291	H1FX
0.096	-0.037	0.0295	0.804161	0.931689	H2AFY
-0.379	-0.1	-0.2395	0.101951	0.389455	H2AFZ
-0.142	0.23	0.044	0.755565	0.902539	HACD3
-0.246	0.061	-0.0925	0.495699	0.766766	HADH
0.226	0.288	0.257	0.0586095	0.288922	HADHA
0.161	0.312	0.2365	0.0835184	0.353406	HADHB
-0.237	-0.022	-0.1295	0.318058	0.642842	HAGH
0.005	-0.125	-0.06	0.616418	0.831304	HARS
-0.276	-0.085	-0.1805	0.173632	0.498855	HAT1
0.156	-0.008	0.074	0.545414	0.791591	HCFC1
0.076	0.34	0.208	0.141394	0.457278	HCLS1
0.028	-0.129	-0.0505	0.676263	0.862204	HDAC1
-0.053	-0.191	-0.122	0.325181	0.646011	HDAC2
-0.096	-0.076	-0.086	0.465386	0.747849	HDGF
0.226	-0.007	0.1095	0.398471	0.706808	HDLBP
0.251	0.144	0.1975	0.12852	0.442413	HEATR1
-0.123	-0.252	-0.1875	0.148535	0.466989	HEBP2
1.239	0.39	0.8145	0.00742832	0.0750593	HECTD4
0.192	0.368	0.28	0.0514105	0.26911	HELLS
-1.129	-0.447	-0.788	0.00430104	0.0529419	HERC2
-0.05	0.04	-0.005	0.965834	0.987481	HEXB
-0.192	0.062	-0.065	0.614559	0.829876	HGH1
-0.471	0.099	-0.186	0.294831	0.627493	HGS
0.166	-0.013	0.0765	0.535655	0.788917	HIBCH
-0.303	-0.245	-0.274	0.0472398	0.256147	HINT1
0.072	0.146	0.109	0.365153	0.678523	HIST1H1B
-0.181	0.169	-0.006	0.965335	0.987481	HIST1H1C
-0.139	-0.111	-0.125	0.300338	0.631455	HIST1H1E
-0.032	-0.031	-0.0315	0.784932	0.917156	HIST1H4A
-0.434	-0.286	-0.36	0.019083	0.148497	HIST2H2BF
0.634	0.137	0.3855	0.042563	0.239907	HIST2H3A
-0.098	-0.195	-0.1465	0.23841	0.561078	HK1
-0.109	0.01	-0.0495	0.676987	0.862586	HK2
-0.217	-0.236	-0.2265	0.0846218	0.355615	HLA-B
0.227	-0.116	0.0555	0.6879	0.867444	HLTF
-0.018	0.281	0.1315	0.339059	0.660239	HMCES
0.589	0.251	0.42	0.0175568	0.140385	HMGB1
0.217	0.01	0.1135	0.374688	0.689303	HMGB2
0.9	0.129	0.5145	0.0375869	0.221272	HMGB3
0.315	-0.239	0.038	0.820161	0.94301	HMGCS1
-0.146	0.221	0.0375	0.789626	0.920097	HMOX2
-0.51	-0.157	-0.3335	0.0444405	0.245937	HN1
-0.068	-0.074	-0.071	0.543616	0.791591	HN1L
-0.094	-0.023	-0.0585	0.618088	0.833003	HNRNPA0
-0.319	-0.064	-0.1915	0.167841	0.494753	HNRNPA1
-0.186	0.032	-0.077	0.542649	0.791591	HNRNPA2B1
-0.064	0.544	0.24	0.202569	0.521442	HNRNPA3
0.393	0.076	0.2345	0.116858	0.422311	HNRNPAB
0.037	0.108	0.0725	0.53891	0.790843	HNRNPC
0.707	0.417	0.562	0.00388031	0.0495655	HNRNPD
0.486	0.461	0.4735	0.00473341	0.0562196	HNRNPDL
0.079	0.089	0.084	0.475153	0.752399	HNRNPF
-0.014	0.184	0.085	0.497652	0.767012	HNRNPH1
0.702	0.2	0.451	0.0241646	0.175908	HNRNPH2
0.105	0.334	0.2195	0.116369	0.421295	HNRNPH3
0.723	0.777	0.75	0.000430664	0.0110719	HNRNPL
1.267	0.698	0.9825	0.000791771	0.0162433	HNRNPLL
-0.022	0.07	0.024	0.837479	0.945393	HNRNPM
0.152	0.12	0.136	0.263708	0.589163	HNRNPR
-0.154	-0.067	-0.1105	0.360677	0.673286	HNRNPU
1.095	0.86	0.9775	0.000154808	0.00604646	HNRNPUL1
1.533	0.864	1.1985	0.000442611	0.0112368	HNRNPUL2
0.298	0.546	0.422	0.0126682	0.109486	HP1BP3
-0.289	-0.063	-0.176	0.191708	0.510562	HPCAL1
0.086	0.029	0.0575	0.622905	0.834512	HPF1
-0.131	-0.177	-0.154	0.212663	0.533892	HPRT1
-0.134	-0.048	-0.091	0.446416	0.739618	HSD17B10
-0.204	-0.021	-0.1125	0.372041	0.686299	HSD17B4
-0.05	0.101	0.0255	0.831587	0.945393	HSDL2
-0.157	-0.135	-0.146	0.233279	0.553909	HSP90AA1
-0.244	-0.242	-0.243	0.0684583	0.313178	HSP90AB1
-0.168	-0.169	-0.1685	0.176336	0.499236	HSP90B1
0.015	0.114	0.0645	0.586417	0.818124	HSPA14
-0.086	-0.007	-0.0465	0.691366	0.868656	HSPA1A_HSPA1B
-0.04	-0.046	-0.043	0.710269	0.881174	HSPA4
0.114	0.051	0.0825	0.485635	0.759175	HSPA4L
-0.225	-0.112	-0.1685	0.184749	0.50231	HSPA5
-0.263	-0.16	-0.2115	0.107511	0.40287	HSPA8
-0.263	-0.082	-0.1725	0.188449	0.508963	HSPA9
-0.243	-0.133	-0.188	0.144999	0.461589	HSPB1
0.272	-0.094	0.089	0.531882	0.785678	HSPBP1
-0.19	-0.099	-0.1445	0.243353	0.568327	HSPD1
-0.095	-0.25	-0.1725	0.183038	0.501773	HSPE1
-0.029	-0.263	-0.146	0.270999	0.598912	HSPH1
-0.289	-0.274	-0.2815	0.0421967	0.23939	HTATIP2
0.245	-0.034	0.1055	0.42996	0.730141	HTATSF1
-0.068	0.014	-0.027	0.817044	0.940712	HUWE1
0.781	1.8	1.2905	0.0014946	0.0249111	HYDIN
0.092	-0.042	0.025	0.833511	0.945393	HYOU1
-0.224	-0.202	-0.213	0.100575	0.386873	HYPK
-0.047	-0.032	-0.0395	0.732762	0.89418	IARS
0.041	-0.179	-0.069	0.584711	0.818124	IARS2
0.101	-0.062	0.0195	0.871501	0.956767	IDE
-0.259	-0.235	-0.247	0.0652765	0.306801	IDH1
0.044	-0.164	-0.06	0.63094	0.839188	IDH2
-0.081	-0.171	-0.126	0.302526	0.633433	IDH3A
-0.029	0.052	0.0115	0.921337	0.974233	IDH3B
-0.208	0.13	-0.039	0.776045	0.912651	IDH3G
-0.104	-0.206	-0.155	0.215916	0.536287	IDI1
0.15	-0.194	-0.022	0.872864	0.957745	IFI16
0.178	0.386	0.282	0.0535642	0.276114	IFITM3
0.379	-0.041	0.169	0.274989	0.605095	IFT27
0.032	0.066	0.049	0.673198	0.859787	IGBP1
0.482	0.162	0.322	0.0454936	0.250399	IGF2BP1
0.524	0.586	0.555	0.00220054	0.0337284	IGF2BP2
0.479	0.773	0.626	0.00229085	0.0342111	IGF2BP3
-0.068	0.147	0.0395	0.751558	0.902168	IGF2R
0.032	0.341	0.1865	0.193721	0.511449	IGHG2
0.035	0.309	0.172	0.214648	0.535564	IK
0.318	0.081	0.1995	0.148796	0.46701	IKBKAP
-0.409	-0.05	-0.2295	0.134843	0.449336	IKBKG
0.147	0.352	0.2495	0.0781625	0.339931	IKZF1
0.109	-0.005	0.052	0.661282	0.854515	ILF2
-0.079	-0.084	-0.0815	0.487798	0.759753	ILF3
0.106	-0.164	-0.029	0.822821	0.943084	ILK
-0.082	-0.077	-0.0795	0.498124	0.767012	ILKAP
-0.195	-0.045	-0.12	0.335139	0.65765	IMMT
0.345	-0.174	0.0855	0.600465	0.824016	IMPA1
-0.333	-0.083	-0.208	0.137942	0.45187	IMPDH1
-0.206	-0.13	-0.168	0.181283	0.501496	IMPDH2
-0.084	-0.243	-0.1635	0.20459	0.523696	INPP5D
0.2	-0.205	-0.0025	0.986246	0.994838	IPO4
0.025	-0.194	-0.0845	0.505675	0.769428	IPO5
-0.224	-0.094	-0.159	0.210136	0.529206	IPO7
0.113	0.108	0.1105	0.354699	0.673266	IPO9
-0.172	0	-0.086	0.486396	0.759317	IQGAP1
0.235	0.056	0.1455	0.257297	0.581279	IQGAP2
-0.117	-0.541	-0.329	0.0576746	0.288234	IRF2BP2
1.068	1.076	1.072	5.31835e-05	0.00463212	ISY1
-0.172	-0.169	-0.1705	0.17198	0.498855	ITCH
-0.055	-0.285	-0.17	0.206372	0.526559	ITGA4
-0.231	-0.08	-0.1555	0.223143	0.547346	ITGA5
0.06	-0.427	-0.1835	0.266481	0.59021	ITGB1
-0.166	-0.114	-0.14	0.252587	0.577708	ITGB2
-0.021	-0.123	-0.072	0.545283	0.791591	ITPA
-0.116	-0.156	-0.136	0.26415	0.589163	IVNS1ABP
0.297	0.146	0.2215	0.100389	0.386873	IWS1
-1.342	-0.427	-0.8845	0.0065375	0.0702522	JCHAIN
0.161	0.617	0.389	0.0359028	0.214316	JUP
0.182	0.017	0.0995	0.422068	0.722871	KARS
0.019	0.106	0.0625	0.59641	0.823422	KBTBD11
1.062	0.942	1.002	9.17336e-05	0.00466925	KCTD10
0.011	0	0.0055	0.961887	0.986505	KDELC2
0.261	0.036	0.1485	0.260993	0.587018	KDM1A
-0.275	-0.089	-0.182	0.169494	0.497459	KDM3B
0.32	0.986	0.653	0.00970716	0.0904369	KEAP1
-0.038	0.3	0.131	0.35538	0.673266	KHDRBS1
0.705	0.595	0.65	0.0010324	0.0188901	KHSRP
-0.093	-0.103	-0.098	0.408296	0.71565	KIAA0368
0.763	0.016	0.3895	0.0863095	0.358477	KIAA1524
0.121	-0.149	-0.014	0.913777	0.974233	KIF11
-0.478	-0.357	-0.4175	0.00956851	0.0901554	KIF14
-0.093	-0.306	-0.1995	0.143244	0.460312	KIF15
-0.043	0.04	-0.0015	0.989725	0.995115	KIF23
0.581	0.666	0.6235	0.00123324	0.0215924	KIF2A
-0.065	-0.179	-0.122	0.320607	0.643752	KIF2C
0.66	0.922	0.791	0.00057405	0.0128158	KIF4A
0.072	-0.109	-0.0185	0.879231	0.960365	KIF5B
0.102	0.026	0.064	0.586694	0.818124	KPNA2
0.012	-0.037	-0.0125	0.913901	0.974233	KPNA3
-0.001	-0.026	-0.0135	0.906758	0.973774	KPNA4
0.086	0.07	0.078	0.506133	0.769428	KPNA6
-0.165	-0.12	-0.1425	0.244582	0.569897	KPNB1
-0.737	0.709	-0.014	0.966716	0.987481	KPRP
-0.258	0.542	0.142	0.504818	0.769428	KRT1
-0.227	0.878	0.3255	0.249553	0.574423	KRT10
-0.544	0.495	-0.0245	0.923187	0.974233	KRT14
-1.666	0.645	-0.5105	0.341917	0.663244	KRT16
-0.688	0.276	-0.206	0.403936	0.712148	KRT17
-0.143	0.203	0.03	0.827716	0.944964	KRT18
0.206	0.911	0.5585	0.0219704	0.164656	KRT2
-0.427	0.905	0.239	0.454915	0.742491	KRT5
-1.972	1.083	-0.4445	0.518151	0.777801	KRT6A
-2.928	0.696	-1.116	0.193902	0.511449	KRT6B
-0.256	0.131	-0.0625	0.663871	0.854992	KRT7
-0.887	0.342	-0.2725	0.366768	0.6809	KRT77
-0.033	0.613	0.29	0.145978	0.463415	KRT78
-0.145	0.127	-0.009	0.944576	0.977795	KRT8
0.223	0.407	0.315	0.0345715	0.208973	KRT9
-0.156	-0.15	-0.153	0.213789	0.534781	KTN1
0.5	0.025	0.2625	0.125967	0.438569	KYNU
0.432	0.386	0.409	0.00951492	0.0901554	LACTB
-0.117	-0.319	-0.218	0.113106	0.413908	LAMP1
0.057	0.033	0.045	0.697878	0.872227	LAMTOR1
-0.302	0.116	-0.093	0.533127	0.786333	LANCL1
0.86	0.757	0.8085	0.000304385	0.00933359	LAP3
0.077	0.17	0.1235	0.311832	0.639423	LARP1
0.098	0.401	0.2495	0.0960861	0.380064	LARP4
-0.036	-0.092	-0.064	0.58499	0.818124	LARS
-0.138	-0.091	-0.1145	0.340528	0.661197	LASP1
0.029	-0.138	-0.0545	0.654331	0.85356	LBR
0.217	0.004	0.1105	0.388386	0.700437	LCK
-0.073	-0.116	-0.0945	0.425699	0.724722	LCP1
-0.313	-0.279	-0.296	0.0354639	0.21247	LCP2
0.349	0.442	0.3955	0.0116296	0.102695	LDB1
-0.181	-0.081	-0.131	0.286842	0.619762	LDHA
-0.088	-0.225	-0.1565	0.21779	0.539395	LDHB
-0.382	0.179	-0.1015	0.551542	0.792985	LDLR
-0.405	-0.158	-0.2815	0.0588106	0.289211	LETM1
-0.267	-0.049	-0.158	0.232806	0.553663	LGALS1
0.06	0.42	0.24	0.121028	0.432562	LGALS3
-0.235	0.037	-0.099	0.455198	0.742491	LGALS8
0.671	-0.198	0.2365	0.307586	0.636282	LGALS9
-0.043	-0.119	-0.081	0.494611	0.765667	LIG1
-1.467	-0.182	-0.8245	0.0284554	0.195908	LIMA1
0.066	-0.269	-0.1015	0.466556	0.748165	LMAN1
0.051	0.111	0.081	0.493017	0.763782	LMAN2
-0.021	0.336	0.1575	0.280903	0.61268	LMNA
0.04	-0.041	-0.0005	0.996573	0.99808	LMNB1
-0.132	-0.102	-0.117	0.329829	0.652895	LMNB2
-0.436	-0.212	-0.324	0.0342273	0.208131	LONP1
0.396	0.241	0.3185	0.0312756	0.201866	LPP
-0.118	-0.067	-0.0925	0.43564	0.732438	LRPAP1
0.035	0.114	0.0745	0.528975	0.783889	LRPPRC
-0.383	0.185	-0.099	0.563616	0.803302	LRRC40
-0.003	0.107	0.052	0.660801	0.854515	LRRC47
-0.401	-0.066	-0.2335	0.122781	0.43412	LRRC58
-0.222	-0.204	-0.213	0.100497	0.386873	LRRC59
-0.491	1	0.2545	0.470318	0.74919	LRRC9
-0.169	-0.067	-0.118	0.333493	0.656321	LRRFIP1
0.336	-0.005	0.1655	0.253514	0.579175	LSG1
0.362	0.498	0.43	0.00862202	0.084189	LSM1
0.814	0.019	0.4165	0.0803526	0.345023	LSM14A
0.049	-0.019	0.015	0.897195	0.969257	LSM2
-0.131	0.398	0.1335	0.425154	0.724402	LSM3
0.177	0.34	0.2585	0.065069	0.306801	LSM4
0.194	0.089	0.1415	0.254252	0.58021	LSM5
0.098	0.003	0.0505	0.668227	0.858327	LSM6
0.082	-0.02	0.031	0.791976	0.921288	LSM7
-0.029	0.057	0.014	0.904469	0.973774	LTA4H
0.121	-0.17	-0.0245	0.852285	0.948708	LUC7L2
0.103	-0.08	0.0115	0.924793	0.974233	LUC7L3
-0.236	0.047	-0.0945	0.478667	0.755379	LYAR
0.118	-0.159	-0.0205	0.87477	0.958228	LYPLA2
0.083	-0.002	0.0405	0.729536	0.89418	LZIC
0.062	0.271	0.1665	0.209044	0.529206	M6PR
-0.104	0.09	-0.007	0.954469	0.984023	MACROD1
0.197	0.037	0.117	0.348758	0.668233	MAGED2
0.912	0.782	0.847	0.000248395	0.00813694	MAGOHB
0.436	0.138	0.287	0.0626883	0.300283	MAGT1
0.027	-0.331	-0.152	0.296887	0.627493	MAN2B1
0.119	0.094	0.1065	0.371683	0.686261	MANF
-2.59	-0.252	-1.421	0.0285723	0.196048	MAP1S
0.088	-0.255	-0.0835	0.548998	0.791913	MAP2K1
-0.038	-0.095	-0.0665	0.570871	0.810908	MAP2K2
-0.19	0.257	0.0335	0.824518	0.943967	MAP2K3
-0.072	0.125	0.0265	0.829492	0.945393	MAP4
0.122	0.368	0.245	0.0893676	0.366678	MAP4K4
-0.097	0.051	-0.023	0.847608	0.947746	MAPK1
0.176	-0.381	-0.1025	0.546276	0.791591	MAPK12
0.114	-0.381	-0.1335	0.410982	0.71565	MAPK13
-0.018	-0.158	-0.088	0.46976	0.748887	MAPK14
0.088	0.02	0.054	0.644614	0.848664	MAPKAPK2
0.276	0.147	0.2115	0.110471	0.409289	MAPKAPK3
0.03	0.042	0.036	0.755418	0.902539	MAPRE1
0.328	0.113	0.2205	0.112231	0.412189	MAPRE2
-0.144	-0.066	-0.105	0.382343	0.69605	MARS
-0.053	-0.174	-0.1135	0.354146	0.673266	MAT2A
0.074	-0.049	0.0125	0.915778	0.974233	MAT2B
0.565	0.662	0.6135	0.00137144	0.0232116	MATR3
-0.183	-0.163	-0.173	0.166924	0.493482	MAX
0.074	0.374	0.224	0.126592	0.438569	MBNL1
-0.181	0.083	-0.049	0.705007	0.876834	MCAM
-0.238	0.117	-0.0605	0.665117	0.856054	MCCC2
-0.118	-0.146	-0.132	0.276439	0.606969	MCM2
0.059	0.199	0.129	0.300813	0.631476	MCM3
-0.091	-0.095	-0.093	0.431271	0.730535	MCM4
-0.022	0.201	0.0895	0.482941	0.758	MCM5
-0.032	-0.099	-0.0655	0.577337	0.816986	MCM6
-0.17	-0.084	-0.127	0.29849	0.628873	MCM7
-0.097	-0.045	-0.071	0.545474	0.791591	MCMBP
0.127	-0.073	0.027	0.826657	0.944679	MCTS1
-0.198	-0.16	-0.179	0.155446	0.478736	MDH1
-0.268	-0.245	-0.2565	0.0578647	0.288234	MDH2
0.038	0.206	0.122	0.331959	0.654806	ME1
-0.212	-0.068	-0.14	0.265886	0.590179	MED20
1.225	0.459	0.842	0.00450386	0.0541263	MED24
0.209	0.261	0.235	0.0768919	0.337673	MEPCE
0.53	0.894	0.712	0.00159789	0.0259625	MFAP1
0.335	-0.192	0.0715	0.662665	0.854964	MIF
0.704	0.324	0.514	0.00854967	0.0838858	MIOS
0.177	0.312	0.2445	0.0740003	0.330318	MKI67
0.033	-0.052	-0.0095	0.935051	0.974515	MKRN2
-0.355	0.11	-0.1225	0.436321	0.732976	MLST8
-0.021	0.086	0.0325	0.7826	0.916116	MMS19
0.828	0.479	0.6535	0.0023291	0.0342783	MNDA
-0.052	-0.06	-0.056	0.629922	0.838933	MOB1A
-0.054	-0.128	-0.091	0.444958	0.739618	MORF4L1
1.253	1.51	1.3815	2.20805e-05	0.00407686	MOV10
0.292	0.69	0.491	0.0112975	0.10108	MPDU1
-0.256	0.081	-0.0875	0.528567	0.783889	MPG
-0.193	-0.303	-0.248	0.068643	0.31329	MPST
0.291	0.025	0.158	0.247214	0.571859	MRE11
1.033	1.234	1.1335	5.70211e-05	0.00463212	MROH1
0.533	-0.309	0.112	0.609108	0.829318	MRPL1
0.059	0.311	0.185	0.179772	0.499806	MRPL11
0.499	-0.067	0.216	0.229155	0.55254	MRPL13
0.06	0.596	0.328	0.0806023	0.345366	MRPL14
0.131	0.083	0.107	0.370928	0.685491	MRPL15
0.031	0.096	0.0635	0.588555	0.818737	MRPL17
0.269	0.094	0.1815	0.168173	0.495013	MRPL22
-0.053	0.582	0.2645	0.175018	0.498855	MRPL23
0.004	0.053	0.0285	0.805684	0.932389	MRPL28
-0.019	0.126	0.0535	0.656612	0.85356	MRPL37
0.559	-0.223	0.168	0.426557	0.725159	MRPL38
0.259	-0.041	0.109	0.423001	0.722871	MRPL39
0.187	-0.008	0.0895	0.475297	0.752399	MRPL4
0.218	0.186	0.202	0.115989	0.420667	MRPL41
0.147	0.188	0.1675	0.17968	0.499806	MRPL45
0.204	0.111	0.1575	0.208269	0.528742	MRPL47
0.031	0.347	0.189	0.190824	0.510562	MRPS11
0.196	0.291	0.2435	0.0714348	0.3253	MRPS2
0.29	0.32	0.305	0.0316975	0.202534	MRPS22
0.129	0.299	0.214	0.11297	0.413908	MRPS23
0.519	0.369	0.444	0.00767471	0.077165	MRPS25
0.055	0.341	0.198	0.164385	0.489538	MRPS26
0.251	0.291	0.271	0.0485233	0.258664	MRPS27
-0.163	0.178	0.0075	0.95634	0.984952	MRPS30
0.37	0.265	0.3175	0.0291347	0.196048	MRPS31
0.531	0.141	0.336	0.0485033	0.258664	MRPS34
0.154	0.552	0.353	0.0419391	0.238595	MRPS7
0.162	0.206	0.184	0.146258	0.463415	MRPS9
0.247	-0.006	0.1205	0.362168	0.674829	MRTO4
1.337	0.693	1.015	0.000971925	0.0181841	MSANTD2
-0.207	-0.136	-0.1715	0.17312	0.498855	MSH2
-0.328	0.066	-0.131	0.377577	0.692372	MSH6
0.823	0.725	0.774	0.000385487	0.0103016	MSI2
-0.092	-0.324	-0.208	0.133745	0.446771	MSN
-0.042	0.063	0.0105	0.928707	0.974233	MT-CO2
-0.412	-0.302	-0.357	0.0184507	0.145038	MT1X
-0.136	-0.051	-0.0935	0.434505	0.731742	MTA2
-0.064	-0.11	-0.087	0.461756	0.746943	MTAP
-0.259	-0.092	-0.1755	0.178937	0.499806	MTCH2
0.279	-0.002	0.1385	0.309526	0.636282	MTDH
-0.117	-0.103	-0.11	0.356867	0.673266	MTHFD1
-0.042	-0.048	-0.045	0.697603	0.872227	MTHFD1L
0.309	0.004	0.1565	0.264465	0.589163	MTHFD2
0.117	0.363	0.24	0.0946876	0.379432	MTMR14
-0.003	-0.347	-0.175	0.231157	0.553663	MTPN
-1.142	-0.513	-0.8275	0.00263852	0.0373741	MX2
0.094	0.15	0.122	0.312959	0.639473	MYBBP1A
-0.028	-0.183	-0.1055	0.393837	0.704723	MYCBP
0.276	0.528	0.402	0.0157928	0.130387	MYCBP2
-0.129	-0.252	-0.1905	0.142303	0.458756	MYDGF
-0.113	-0.073	-0.093	0.432509	0.731596	MYH9
-0.24	-0.095	-0.1675	0.192376	0.510562	MYL12B
-0.143	-0.266	-0.2045	0.119684	0.430228	MYL6
0.151	0.136	0.1435	0.240291	0.562897	MYO18A
0.122	-0.071	0.0255	0.835412	0.945393	MYO1F
0.14	0.239	0.1895	0.141007	0.456756	MYO1G
0.195	0.022	0.1085	0.385649	0.698087	MYOF
0.427	-0.38	0.0235	0.911018	0.974233	MZB1
0.92	1.182	1.051	0.000113955	0.00524652	MZT1
-0.11	-0.011	-0.0605	0.609309	0.829318	NAA10
-0.146	-0.179	-0.1625	0.190793	0.510562	NAA15
0.144	-0.058	0.043	0.728406	0.89418	NACA
-0.234	-0.447	-0.3405	0.0276255	0.191493	NAE1
0.005	-0.259	-0.127	0.342331	0.663244	NAMPT
-0.172	0.088	-0.042	0.744436	0.900682	NANS
0.016	-0.21	-0.097	0.449523	0.739618	NAP1L1
0.208	-0.278	-0.035	0.823283	0.943084	NAP1L4
0.011	-0.151	-0.07	0.566321	0.805461	NAPA
0.355	0.079	0.217	0.130589	0.443444	NAPG
-0.036	0.033	-0.0015	0.989686	0.995115	NARS
-0.201	-0.3	-0.2505	0.0657226	0.306857	NASP
-0.049	0.026	-0.0115	0.921208	0.974233	NAT10
-0.01	0.051	0.0205	0.859703	0.95099	NAXE
0.207	-0.091	0.058	0.663246	0.854964	NCAPD2
0.277	-0.049	0.114	0.412758	0.71565	NCAPG
-0.113	-0.016	-0.0645	0.586169	0.818124	NCAPH
0.947	0.512	0.7295	0.00197242	0.031154	NCBP1
1.167	1.185	1.176	3.07495e-05	0.00423268	NCBP2
-0.293	0.41	0.0585	0.761042	0.90762	NCBP2-AS2
0.413	0.033	0.223	0.150706	0.468383	NCKAP1L
0.408	0.235	0.3215	0.0313085	0.201866	NCL
-0.124	-0.101	-0.1125	0.347072	0.666891	NCLN
-0.289	-0.032	-0.1605	0.237767	0.560354	NDRG1
0.054	0.069	0.0615	0.597533	0.823422	NDRG3
0.28	0.345	0.3125	0.02958	0.196997	NDUFA10
0.472	0.03	0.251	0.13034	0.443444	NDUFA5
0.049	0.201	0.125	0.317374	0.642842	NDUFA6
-0.073	-0.17	-0.1215	0.319681	0.643481	NDUFA8
0.067	0.009	0.038	0.743826	0.900682	NDUFAF2
-0.31	-0.143	-0.2265	0.0966279	0.380064	NDUFB10
0.166	0.075	0.1205	0.32249	0.644019	NDUFS1
0.066	0.304	0.185	0.175993	0.499236	NDUFS2
0.164	-0.025	0.0695	0.574746	0.814591	NDUFS3
0.154	0.21	0.182	0.150721	0.468383	NDUFS5
-0.261	-0.01	-0.1355	0.309116	0.636282	NDUFS8
0.151	0.185	0.168	0.178213	0.499806	NDUFV2
-0.061	-0.013	-0.037	0.749832	0.902168	NEDD8
0.524	0.054	0.289	0.0967469	0.380064	NEK7
-0.007	0.195	0.094	0.456242	0.742491	NENF
-0.107	-0.225	-0.166	0.191222	0.510562	NEU1
0.361	0.192	0.2765	0.0529163	0.274867	NIFK
-0.02	0.301	0.1405	0.317631	0.642842	NIP7
0.113	0.201	0.157	0.208908	0.529206	NIPSNAP1
-0.007	-0.173	-0.09	0.465795	0.747849	NIT2
-0.063	-0.033	-0.048	0.679264	0.863861	NLN
0.148	0.212	0.18	0.155145	0.478736	NMD3
0.423	0.09	0.2565	0.0954072	0.379945	NME7
-0.05	-0.052	-0.051	0.660231	0.854515	NMT1
-0.119	0.053	-0.033	0.785746	0.917156	NNT
0.958	1.081	1.0195	8.34884e-05	0.00463212	NOA1
-0.197	0.061	-0.068	0.599748	0.823714	NOB1
0.203	0.477	0.34	0.0327781	0.206106	NOL4L
-0.081	-0.238	-0.1595	0.21407	0.534781	NOLC1
-0.113	-0.123	-0.118	0.325391	0.646011	NOMO2
0	0.049	0.0245	0.832408	0.945393	NONO
0.298	0.664	0.481	0.010895	0.0996743	NOP10
0.506	0.416	0.461	0.00573554	0.0658129	NOP2
0.395	0.089	0.242	0.105088	0.396718	NOP56
0.133	0.011	0.072	0.548272	0.791913	NOP58
0.065	-0.088	-0.0115	0.923553	0.974233	NOSIP
0.139	-0.035	0.052	0.670174	0.858327	NPC2
0.058	-0.076	-0.009	0.939581	0.976278	NPEPPS
0.181	-0.085	0.048	0.7111	0.881174	NPLOC4
-0.24	-0.072	-0.156	0.225479	0.549099	NPM1
-0.073	0.074	0.0005	0.99666	0.99808	NPM3
-0.176	0.207	0.0155	0.913214	0.974233	NQO1
-0.206	-0.217	-0.2115	0.102337	0.389956	NRBP1
0.013	0.083	0.048	0.681378	0.864379	NRDC
-0.067	-0.245	-0.156	0.227784	0.552064	NSF
-0.048	-0.11	-0.079	0.503527	0.76892	NSFL1C
0.131	0.088	0.1095	0.36023	0.673286	NSUN2
0.174	0.183	0.1785	0.155572	0.478736	NSUN5
0.124	-0.121	0.0015	0.990565	0.995464	NT5C2
0.259	-0.17	0.0445	0.764933	0.909577	NT5DC1
0.17	0.109	0.1395	0.254879	0.58035	NTPCR
-0.035	-0.218	-0.1265	0.319593	0.643481	NUCB2
-0.043	-0.041	-0.042	0.716625	0.884782	NUDC
0.21	0.17	0.19	0.135398	0.449336	NUDCD1
-0.017	0.211	0.097	0.450116	0.739633	NUDCD2
0.654	1.14	0.897	0.000847637	0.017045	NUDT16L1
0.665	-0.144	0.2605	0.243449	0.568327	NUDT2
0.393	0.206	0.2995	0.0417114	0.237966	NUDT21
0.111	-0.102	0.0045	0.971069	0.989685	NUDT5
0.117	0.124	0.1205	0.316011	0.642842	NUMA1
-0.166	0.225	0.0295	0.837054	0.945393	NUP153
0.28	0.226	0.253	0.061311	0.295778	NUP155
-0.524	0.058	-0.233	0.204606	0.523696	NUP188
0.22	0.082	0.151	0.232659	0.553663	NUP205
-0.05	-0.091	-0.0705	0.547515	0.791913	NUP210
0.216	-0.212	0.002	0.989227	0.995115	NUP37
0.125	-0.103	0.011	0.930085	0.974233	NUP50
-0.115	-0.075	-0.095	0.423187	0.722871	NUP54
-0.357	0.056	-0.1505	0.323278	0.644019	NUP62
0.132	0.178	0.155	0.210067	0.529206	NUP93
-0.093	-0.312	-0.2025	0.139599	0.453642	NUTF2
0.307	0.924	0.6155	0.0103177	0.0952516	NXF1
0.048	0.134	0.091	0.446416	0.739618	OARD1
-0.151	0.326	0.0875	0.577642	0.816986	OAS3
0.001	-0.071	-0.035	0.763995	0.909577	OAT
0.094	0.148	0.121	0.316444	0.642842	OGDH
-0.201	-0.027	-0.114	0.363801	0.67725	OGFR
-0.043	0.074	0.0155	0.895441	0.968908	OGT
-0.125	-0.267	-0.196	0.135714	0.449614	OLA1
0.254	0.083	0.1685	0.195308	0.512495	OPA1
-0.124	-0.047	-0.0855	0.472038	0.750751	OSBP
-0.284	-0.053	-0.1685	0.210183	0.529206	OSTF1
-0.229	-0.287	-0.258	0.0577185	0.288234	OTUB1
-0.012	-0.176	-0.094	0.446645	0.739618	OXCT1
0.291	-0.181	0.055	0.723001	0.890488	OXSR1
-0.168	0.036	-0.066	0.597017	0.823422	P3H1
0.029	0.086	0.0575	0.622905	0.834512	P4HA1
-0.284	-0.13	-0.207	0.120368	0.431922	P4HB
-0.125	-0.068	-0.0965	0.417585	0.719908	PA2G4
0.786	1.544	1.165	0.000807635	0.0164031	PABPC1
0.231	1.108	0.6695	0.0193877	0.150291	PABPC4
-0.01	0.196	0.093	0.461921	0.746943	PABPN1
0.126	-0.029	0.0485	0.687929	0.867444	PACSIN2
0.027	0.184	0.1055	0.394295	0.704723	PACSIN3
0.045	0.021	0.033	0.775251	0.912245	PAFAH1B1
0.009	-0.158	-0.0745	0.54342	0.791591	PAFAH1B2
-0.238	-0.354	-0.296	0.0383334	0.224366	PAFAH1B3
-0.243	-0.147	-0.195	0.131342	0.443729	PAICS
0.132	-0.253	-0.0605	0.673296	0.859787	PAK2
-0.073	0.237	0.082	0.54518	0.791591	PAPSS1
-0.212	-0.166	-0.189	0.137422	0.450895	PARK7
-0.249	-0.148	-0.1985	0.126254	0.438569	PARN
-0.118	-0.134	-0.126	0.296404	0.627493	PARP1
-0.066	-0.442	-0.254	0.108465	0.405695	PBDC1
0.029	-0.041	-0.006	0.958777	0.986463	PBK
-0.423	-0.078	-0.2505	0.104656	0.395822	PCBP1
0.36	-0.017	0.1715	0.251846	0.576662	PCK2
-0.351	0.25	-0.0505	0.772863	0.909962	PCMT1
-0.188	-0.205	-0.1965	0.123974	0.43638	PCNA
0.031	0.068	0.0495	0.670223	0.858327	PCNP
-0.144	0.164	0.01	0.940174	0.976278	PDAP1
-0.014	-0.037	-0.0255	0.825131	0.944136	PDCD10
0.711	0.591	0.651	0.00104583	0.0189649	PDCD11
0.437	-0.17	0.1335	0.457132	0.743342	PDCD4
-0.129	-0.245	-0.187	0.147597	0.465479	PDCD5
-0.148	0.052	-0.048	0.698297	0.872227	PDCD6
-0.119	-0.163	-0.141	0.248986	0.574423	PDCD6IP
-0.149	0.121	-0.014	0.913777	0.974233	PDE12
1.101	1.215	1.158	3.84847e-05	0.00429083	PDHB
1.255	1.116	1.1855	3.56713e-05	0.00426168	PDHX
-0.378	-0.226	-0.302	0.0378102	0.221944	PDIA3
-0.116	-0.044	-0.08	0.499321	0.767543	PDIA4
-0.122	-0.024	-0.073	0.539344	0.790908	PDIA6
0.114	-0.004	0.055	0.643898	0.848664	PDK1
0.279	0.037	0.158	0.239743	0.562261	PDLIM1
-0.116	0.139	0.0115	0.928313	0.974233	PDLIM5
0.173	0.167	0.17	0.173078	0.498855	PDS5A
0.548	0.228	0.388	0.0227643	0.167516	PDS5B
0.078	0.111	0.0945	0.425104	0.724402	PDXDC1
-0.17	-0.181	-0.1755	0.161586	0.488365	PDXK
-0.037	-0.164	-0.1005	0.409515	0.71565	PEA15
-0.143	0.059	-0.042	0.734421	0.89425	PEBP1
0.091	-0.346	-0.1275	0.40723	0.715472	PELO
0.476	0.565	0.5205	0.00316243	0.0423485	PES1
-0.194	-0.027	-0.1105	0.376014	0.691118	PFAS
-0.121	0.018	-0.0515	0.667602	0.858165	PFDN1
-0.047	-0.032	-0.0395	0.732762	0.89418	PFDN2
0.007	-0.054	-0.0235	0.839499	0.945659	PFDN4
0.056	0.183	0.1195	0.332229	0.654806	PFDN5
-0.004	0.031	0.0135	0.906857	0.973774	PFDN6
-0.07	-0.009	-0.0395	0.734343	0.89425	PFKL
-0.205	0.125	-0.04	0.768981	0.909608	PFKM
-0.174	0.012	-0.081	0.514409	0.7762	PFKP
-0.145	-0.174	-0.1595	0.197849	0.515167	PFN1
-0.313	-0.198	-0.2555	0.0629177	0.300672	PGAM1
-0.07	0.428	0.179	0.281771	0.613197	PGAM5
-0.081	-0.196	-0.1385	0.265055	0.589624	PGD
-0.208	-0.262	-0.235	0.0769782	0.337673	PGK1
0.144	-0.226	-0.041	0.771239	0.909608	PGLS
0.043	-0.28	-0.1185	0.394473	0.704723	PGM1
1.102	0.629	0.8655	0.000962747	0.0181841	PGM2
-0.215	0.231	0.008	0.957647	0.985799	PGM3
-0.271	-0.305	-0.288	0.0391508	0.227837	PGRMC1
-0.214	-0.304	-0.259	0.058557	0.288922	PHB
-0.138	-0.208	-0.173	0.169833	0.497585	PHB2
0.992	1.067	1.0295	7.15775e-05	0.00463212	PHF5A
-0.301	-0.05	-0.1755	0.199723	0.518015	PHF6
-0.193	-0.095	-0.144	0.245783	0.569897	PHGDH
-1.26	-0.799	-1.0295	0.000346696	0.00991078	PIBF1
-0.239	-0.079	-0.159	0.215969	0.536287	PIN1
0.073	0.045	0.059	0.61253	0.829366	PIN4
-0.227	0.16	-0.0335	0.814775	0.938813	PIR
-0.309	-0.033	-0.171	0.217633	0.539395	PKM
-0.255	0.132	-0.0615	0.668848	0.858327	PKM
-0.002	-0.04	-0.021	0.855752	0.948708	PLA2G4A
-0.087	0.014	-0.0365	0.756337	0.902539	PLEC
-0.497	-0.193	-0.345	0.0339276	0.207839	PLEK
-0.175	-0.032	-0.1035	0.399703	0.707757	PLIN3
-0.169	-0.086	-0.1275	0.296366	0.627493	PLK1
-0.764	-0.761	-0.7625	0.000381282	0.0103016	PLOD1
-1.13	-0.907	-1.0185	0.000116245	0.00524652	PLOD3
0.021	0.169	0.095	0.438477	0.734978	PLS3
0.278	0.165	0.2215	0.0958413	0.380064	PML
0.164	-0.053	0.0555	0.658184	0.853622	PMM2
-0.022	-0.151	-0.0865	0.474936	0.752399	PMPCA
-0.014	-0.005	-0.0095	0.934226	0.974515	PMPCB
-0.414	-0.167	-0.2905	0.0530566	0.274893	PMVK
0.705	1.105	0.905	0.000519832	0.0122765	PNN
0.322	-0.018	0.152	0.289985	0.623655	PNO1
-0.088	-0.05	-0.069	0.555655	0.795865	PNP
0.287	0.258	0.2725	0.047401	0.256147	PNPT1
-0.253	-0.134	-0.1935	0.136593	0.450356	POFUT1
-0.139	0.039	-0.05	0.682651	0.864379	POGZ
-0.158	-0.077	-0.1175	0.3324	0.654806	POLD1
-0.179	-0.027	-0.103	0.403812	0.712148	POLD2
0.007	0.067	0.037	0.750383	0.902168	POLD3
-0.216	0.13	-0.043	0.755588	0.902539	POLDIP2
-0.045	-0.13	-0.0875	0.46316	0.746985	POLE3
0.364	0.062	0.213	0.143465	0.460312	POLR1C
-0.054	0.211	0.0785	0.548235	0.791913	POLR2A
0.207	0.129	0.168	0.181487	0.501496	POLR2B
0.301	0.308	0.3045	0.0317113	0.202534	POLR2C
-0.107	0.176	0.0345	0.792176	0.921288	POLR2H
0.455	0.075	0.265	0.0977101	0.382135	POLR2L
0.506	1.423	0.9645	0.00435045	0.0532275	POLRMT
0.863	0.368	0.6155	0.00607269	0.0675267	POP1
0.005	0.039	0.022	0.848908	0.947746	POR
-0.164	0.032	-0.066	0.595216	0.823422	PPA1
-0.013	0.053	0.02	0.863233	0.951433	PPA2
0.625	-0.041	0.292	0.149945	0.468383	PPAT
-0.485	-0.28	-0.3825	0.0169819	0.137326	PPIA
-0.126	-0.287	-0.2065	0.122218	0.433959	PPIB
-0.141	-0.116	-0.1285	0.288054	0.62172	PPID
-0.618	-0.257	-0.4375	0.016098	0.132369	PPIF
0.134	-0.216	-0.041	0.767315	0.909577	PPIH
0.447	0.094	0.2705	0.0862419	0.358477	PPIL1
0.023	-0.12	-0.0485	0.686192	0.867444	PPIP5K2
-0.014	0.051	0.0185	0.873349	0.95776	PPM1G
0.039	-0.135	-0.048	0.693881	0.870459	PPME1
-0.023	-0.343	-0.183	0.204734	0.523696	PPP1CB
-0.764	-0.25	-0.507	0.015705	0.130192	PPP1R12A
0.35	-0.237	0.0565	0.743761	0.900682	PPP1R14B
-0.212	-0.053	-0.1325	0.293166	0.62742	PPP1R8
-0.158	-0.241	-0.1995	0.122905	0.43412	PPP2CA
0.01	-0.212	-0.101	0.43077	0.730535	PPP2R1A
0.492	0.125	0.3085	0.0600632	0.292768	PPP2R1B
-0.17	-0.016	-0.093	0.449009	0.739618	PPP2R2A
-0.577	-0.208	-0.3925	0.0257061	0.183189	PPP2R5C
0.028	0.147	0.0875	0.468271	0.748226	PPP4R2
-0.13	-0.349	-0.2395	0.0903458	0.36772	PPP5C
-0.136	-0.107	-0.1215	0.312967	0.639473	PPP6C
-0.368	-0.238	-0.303	0.0359831	0.214316	PPP6R1
0.236	-0.064	0.086	0.523091	0.782012	PPP6R3
-0.308	-0.38	-0.344	0.0204382	0.156641	PPT1
-0.011	0.034	0.0115	0.920707	0.974233	PRAM1
0.737	-0.075	0.331	0.151785	0.469216	PRC1
-0.284	-0.022	-0.153	0.259612	0.585209	PRDX1
-0.093	-0.126	-0.1095	0.359623	0.673266	PRDX2
-0.085	-0.128	-0.1065	0.37266	0.686817	PRDX3
-0.257	0.275	0.009	0.956066	0.984952	PRDX4
-0.009	-0.113	-0.061	0.607038	0.829286	PRDX5
-0.143	-0.039	-0.091	0.448986	0.739618	PRDX6
-0.204	0.092	-0.056	0.673521	0.859787	PREB
-0.119	0.053	-0.033	0.785746	0.917156	PREP
0.376	0.624	0.5	0.00585022	0.0665604	PRIM1
0.288	-0.092	0.098	0.4979	0.767012	PRIM2
0.077	-0.052	0.0125	0.915993	0.974233	PRKAA1
0.085	0.038	0.0615	0.5988	0.823714	PRKACA
-0.086	-0.278	-0.182	0.170812	0.498165	PRKAR1A
-0.167	0.188	0.0105	0.93965	0.976278	PRKAR2A
-0.128	-0.05	-0.089	0.455015	0.742491	PRKCD
-0.279	-0.216	-0.2475	0.0661011	0.307407	PRKCSH
-0.014	-0.051	-0.0325	0.778848	0.914045	PRKDC
0.291	1.126	0.7085	0.0131578	0.112758	PRKRA
-0.048	-0.134	-0.091	0.446416	0.739618	PRMT1
0.299	-0.05	0.1245	0.382401	0.69605	PRMT3
0.012	0.034	0.023	0.841964	0.947385	PRMT5
-0.041	-0.267	-0.154	0.245805	0.569897	PROSC
0.404	0.186	0.295	0.0470577	0.256147	PRPF19
0.305	0.027	0.166	0.230425	0.553663	PRPF3
0.329	-0.031	0.149	0.306478	0.636282	PRPF31
0.901	0.739	0.82	0.000326119	0.00946212	PRPF38A
0.097	0.18	0.1385	0.26034	0.586198	PRPF38B
0.322	0.223	0.2725	0.0500051	0.26448	PRPF4
0.326	0.311	0.3185	0.0267666	0.188383	PRPF40A
0.46	0.26	0.36	0.0214835	0.162205	PRPF4B
0.296	0.161	0.2285	0.0901676	0.36772	PRPF6
0.802	0.738	0.77	0.000375939	0.0103016	PRPF8
0.368	-0.001	0.1835	0.220694	0.544541	PRPS1
0.269	0.019	0.144	0.281992	0.613197	PRPS2
0.25	0.007	0.1285	0.330144	0.652895	PRPSAP1
-0.006	0.046	0.02	0.862838	0.951433	PRPSAP2
-0.477	-0.019	-0.248	0.139092	0.452718	PRRC2A
0.046	0.054	0.05	0.666421	0.857188	PRRC2C
-0.065	-0.214	-0.1395	0.268483	0.593997	PRTN3
0.205	-0.063	0.071	0.586906	0.818124	PSAP
-0.175	-0.104	-0.1395	0.255873	0.580647	PSAT1
-0.279	-0.079	-0.179	0.178796	0.499806	PSIP1
-0.075	0.045	-0.015	0.898912	0.97008	PSMA1
-0.058	-0.06	-0.059	0.612044	0.829318	PSMA2
0.115	0.025	0.07	0.554638	0.795317	PSMA3
0.066	-0.089	-0.0115	0.923631	0.974233	PSMA4
-0.037	0.058	0.0105	0.92846	0.974233	PSMA5
-0.015	0.091	0.038	0.747177	0.901673	PSMA6
0	-0.1	-0.05	0.671786	0.859192	PSMA7
-0.064	0.233	0.0845	0.529154	0.783889	PSMB1
-0.192	0.192	1.96262e-17	1	1	PSMB2
0.161	0.209	0.185	0.144647	0.461189	PSMB3
-0.088	0.206	0.059	0.656876	0.85356	PSMB4
-0.15	0.119	-0.0155	0.904519	0.973774	PSMB5
0.142	0.034	0.088	0.464017	0.747357	PSMB6
0.128	0.099	0.1135	0.343361	0.663527	PSMB7
0.251	0.283	0.267	0.050843	0.267518	PSMB8
0.035	-0.03	0.0025	0.982796	0.994838	PSMC1
-0.066	-0.114	-0.09	0.447313	0.739618	PSMC2
-0.125	-0.027	-0.076	0.523349	0.782012	PSMC3
0.108	0.016	0.062	0.599839	0.823714	PSMC4
0.134	0.028	0.081	0.498546	0.767081	PSMC5
0.074	-0.069	0.0025	0.983268	0.994838	PSMC6
-0.032	0.022	-0.005	0.965521	0.987481	PSMD1
0.124	0	0.062	0.60406	0.826966	PSMD10
-0.02	-0.094	-0.057	0.6272	0.838046	PSMD11
-0.097	-0.051	-0.074	0.528753	0.783889	PSMD12
0.139	-0.041	0.049	0.688915	0.867444	PSMD13
-0.129	-0.192	-0.1605	0.19758	0.515167	PSMD14
-0.12	0.037	-0.0415	0.730866	0.89418	PSMD2
0.074	-0.19	-0.058	0.65486	0.85356	PSMD3
0.015	-0.114	-0.0495	0.678251	0.863113	PSMD4
-0.043	-0.058	-0.0505	0.663429	0.854964	PSMD5
0.083	0.059	0.071	0.543994	0.791591	PSMD6
-0.021	0.171	0.075	0.546436	0.791591	PSMD7
0.364	-0.042	0.161	0.290558	0.623655	PSMD8
0.05	0.61	0.33	0.0846002	0.355615	PSMD9
0.16	-0.064	0.048	0.70272	0.87506	PSME1
-0.043	-0.25	-0.1465	0.261686	0.587924	PSME2
-0.09	-0.155	-0.1225	0.311998	0.639423	PSME3
0.028	0.236	0.132	0.30753	0.636282	PSMF1
0.023	0.008	0.0155	0.892966	0.968445	PSMG1
0.213	-0.534	-0.1605	0.432978	0.731596	PSMG2
-0.116	-0.114	-0.115	0.336817	0.658398	PSPC1
-0.221	-0.021	-0.121	0.344057	0.663609	PTBP1
0.22	0.067	0.1435	0.257193	0.581279	PTBP2
0.272	-0.037	0.1175	0.393045	0.704723	PTCD3
0.047	-0.039	0.004	0.97263	0.989685	PTGES3
-1.542	0.07	-0.736	0.0817333	0.34874	PTMA
0.476	0.448	0.462	0.0053366	0.062651	PTPN1
-0.067	0.136	0.0345	0.780293	0.914402	PTPN11
-0.734	-0.021	-0.3775	0.0864864	0.358477	PTPN2
0.051	-0.123	-0.036	0.767196	0.909577	PTPN6
0.151	-0.251	-0.05	0.730852	0.89418	PTPRC
0.053	0.111	0.082	0.48773	0.759753	PTPRS
-0.439	0.193	-0.123	0.501461	0.767543	PTRH2
-0.043	-0.031	-0.037	0.748906	0.902168	PUF60
0.292	0.114	0.203	0.130499	0.443444	PUM3
1.638	1.155	1.3965	6.71555e-05	0.00463212	PURA
1.316	0.952	1.134	0.000119638	0.00528229	PURB
0.237	0.229	0.233	0.0777738	0.339696	PUS1
-0.334	-0.014	-0.174	0.225078	0.548778	PUS7
0.252	0.08	0.166	0.201373	0.520341	PWP1
0.599	0.288	0.4435	0.0126437	0.109486	PWP2
-0.427	-0.311	-0.369	0.0162377	0.132979	PXK
-0.045	0.537	0.246	0.183568	0.501773	PYCR1
0.046	0.189	0.1175	0.343029	0.663515	PYCR2
-0.041	0.03	-0.0055	0.962219	0.986505	PYGB
0.023	-0.136	-0.0565	0.641328	0.846904	PYGL
-0.108	0.02	-0.044	0.711771	0.881468	QARS
0.066	1.101	0.5835	0.051728	0.270076	QKI
-0.175	-0.358	-0.2665	0.0612214	0.295778	RAB10
0.075	-0.321	-0.123	0.406428	0.714679	RAB11B
-0.052	-0.024	-0.038	0.742699	0.900682	RAB14
-0.472	-0.107	-0.2895	0.0728296	0.32725	RAB1A
-0.067	-0.104	-0.0855	0.468608	0.748226	RAB1B
-0.309	-0.327	-0.318	0.0269478	0.188728	RAB21
-0.2	-0.583	-0.3915	0.0272503	0.19019	RAB2A
-0.157	-0.53	-0.3435	0.0426413	0.239907	RAB35
-0.326	0.056	-0.135	0.35927	0.673266	RAB3GAP2
0.058	-0.182	-0.062	0.627239	0.838046	RAB44
-0.236	-0.164	-0.2	0.121218	0.432562	RAB5C
-0.006	-0.088	-0.047	0.68851	0.867444	RAB6A
-0.23	-0.441	-0.3355	0.0290851	0.196048	RAB7A
-0.416	-0.065	-0.2405	0.118004	0.424939	RAB8B
-0.324	-0.225	-0.2745	0.0487848	0.259377	RAC1
0.126	0.201	0.1635	0.191527	0.510562	RAC2
-0.126	-0.122	-0.124	0.303281	0.63436	RACK1
0.659	0.833	0.746	0.000574216	0.0128158	RAD21
0.613	-0.194	0.2095	0.338005	0.659702	RAD23A
-0.094	0.104	0.005	0.967547	0.987481	RAD23B
-0.163	0.251	0.044	0.764355	0.909577	RAD50
0.269	0.395	0.332	0.0253299	0.181784	RAE1
0.63	0.741	0.6855	0.000775386	0.0160695	RALY
-0.161	-0.148	-0.1545	0.209968	0.529206	RAN
-0.201	-0.125	-0.163	0.192812	0.510562	RANBP1
0.087	-0.041	0.023	0.846212	0.947746	RANBP2
0.418	0.39	0.404	0.00994914	0.0922681	RANBP3
0.103	-0.109	-0.003	0.980697	0.994407	RANGAP1
0.59	0.09	0.34	0.0651794	0.306801	RAP1GDS1
0.033	-0.134	-0.0505	0.677858	0.863113	RARS
0.108	0.046	0.077	0.514001	0.77616	RASAL3
0.084	0.035	0.0595	0.610594	0.829318	RAVER1
0.094	-0.146	-0.026	0.837307	0.945393	RB1
0.01	-0.198	-0.094	0.457889	0.743978	RBBP4
-0.185	-0.042	-0.1135	0.358535	0.673266	RBBP7
-0.341	-0.157	-0.249	0.0756669	0.333782	RBM10
-0.009	0.134	0.0625	0.604243	0.826966	RBM12
-0.114	0.043	-0.0355	0.76827	0.909608	RBM14
0.29	-0.128	0.081	0.585781	0.818124	RBM17
1.158	0.742	0.95	0.000430393	0.0110719	RBM22
0.347	0.263	0.305	0.0330076	0.206272	RBM25
0.034	-0.085	-0.0255	0.829169	0.945393	RBM26
-0.488	-0.007	-0.2475	0.147016	0.46437	RBM3
-0.041	0.043	0.001	0.993152	0.996872	RBM39
0.591	0.034	0.3125	0.0978387	0.382135	RBM8A
1.912	1.152	1.532	0.000175246	0.00647137	RBMS1
-0.223	-0.083	-0.153	0.227605	0.552064	RBMX
-0.017	-0.208	-0.1125	0.374173	0.688981	RBX1
-0.083	0.065	-0.009	0.939978	0.976278	RCC1
-0.005	-0.089	-0.047	0.688679	0.867444	RCC2
-0.201	0.21	0.0045	0.975382	0.991988	RCN1
0.08	0.168	0.124	0.309339	0.636282	RCOR1
0.221	0.213	0.217	0.0953769	0.379945	RDX
0.009	0.174	0.0915	0.458494	0.744365	RECQL
-0.327	-0.311	-0.319	0.0266107	0.188314	RETN
-0.054	-0.011	-0.0325	0.779031	0.914045	RFC1
-0.075	0.084	0.0045	0.970129	0.98962	RFC2
0.33	-0.188	0.071	0.662196	0.854964	RFC3
0.1	-0.014	0.043	0.716423	0.884782	RFC4
0.109	0.07	0.0895	0.449118	0.739618	RFC5
-0.479	-0.217	-0.348	0.0290195	0.196048	RHOA
-0.432	-0.147	-0.2895	0.0589772	0.28933	RHOG
-0.756	-0.21	-0.483	0.0217175	0.163364	RIOX2
0.016	-0.327	-0.1555	0.281151	0.61268	RMDN1
0.081	-0.147	-0.033	0.792915	0.921288	RNASEH2A
-0.08	0.197	0.0585	0.655306	0.85356	RNASEH2B
-0.387	0.202	-0.0925	0.595991	0.823422	RNASEH2C
-0.283	-0.292	-0.2875	0.0391247	0.227837	RNASET2
-0.111	0.168	0.0285	0.827001	0.944679	RNF114
-0.164	-0.217	-0.1905	0.135243	0.449336	RNH1
0.176	-0.017	0.0795	0.523652	0.782012	RNMT
-0.248	-0.177	-0.2125	0.103453	0.392733	RNPEP
0.758	0.788	0.773	0.000356222	0.00991078	RNPS1
-1.713	-1.148	-1.4305	9.19596e-05	0.00466925	RPA1
-1.237	-1.074	-1.1555	4.46246e-05	0.00453163	RPA2
-1.866	-1.434	-1.65	1.86991e-05	0.00407686	RPA3
-0.298	0.006	-0.146	0.294373	0.627493	RPAP3
0.253	0.11	0.1815	0.162145	0.488599	RPIA
0.203	0.152	0.1775	0.159133	0.485949	RPL10
0.392	0.252	0.322	0.0291909	0.196048	RPL10A
0.281	0.576	0.4285	0.0138645	0.117328	RPL11
0.442	0.425	0.4335	0.00718007	0.0736501	RPL12
-0.079	0.337	0.129	0.39341	0.704723	RPL13
0.322	0.36	0.341	0.020615	0.157402	RPL13A
0.385	0.556	0.4705	0.00616338	0.0680316	RPL14
0.022	0.189	0.1055	0.396657	0.705181	RPL15
0	0.242	0.121	0.35673	0.673266	RPL17
0.553	0.356	0.4545	0.00778139	0.0778523	RPL18
0.267	0.614	0.4405	0.0148491	0.123601	RPL18A
0.131	0.498	0.3145	0.0564345	0.28648	RPL19
0.027	0.097	0.062	0.59761	0.823422	RPL21
-0.061	0.243	0.091	0.501435	0.767543	RPL22
-0.068	0.154	0.043	0.731769	0.89418	RPL23
0.061	-0.065	-0.002	0.986511	0.994838	RPL23A
0.022	0.032	0.027	0.814932	0.938813	RPL24
0.706	0.573	0.6395	0.00118567	0.0211236	RPL26
0.355	0.137	0.246	0.0835227	0.353406	RPL27
0.084	0.166	0.125	0.304988	0.636282	RPL27A
-0.073	0.33	0.1285	0.38983	0.70128	RPL28
-0.198	0.19	-0.004	0.977653	0.992806	RPL29
0.164	0.273	0.2185	0.0990832	0.385121	RPL3
0.21	0.352	0.281	0.0478394	0.257355	RPL30
0.295	0.635	0.465	0.011442	0.101479	RPL31
-0.158	0.155	-0.0015	0.991053	0.995464	RPL32
0.468	0.446	0.457	0.00560736	0.0650774	RPL34
-0.125	0.202	0.0385	0.776804	0.913014	RPL35
0.397	0.36	0.3785	0.0133182	0.113652	RPL35A
-0.161	0.213	0.026	0.853918	0.948708	RPL36
0.106	-0.026	0.04	0.737141	0.897024	RPL36A
0.96	0.678	0.819	0.000515606	0.0122765	RPL37
-0.448	-0.01	-0.229	0.160003	0.485949	RPL37A
-0.105	-0.048	-0.0765	0.516214	0.776531	RPL38
0.049	0.355	0.202	0.163005	0.489538	RPL4
0.041	-0.072	-0.0155	0.895277	0.968908	RPL5
0.217	0.476	0.3465	0.029248	0.196048	RPL6
0.488	0.488	0.488	0.00406299	0.0512543	RPL7
-0.041	0.107	0.033	0.783111	0.916186	RPL7A
0.461	0.203	0.332	0.0342173	0.208131	RPL7L1
0.116	0.231	0.1735	0.174087	0.498855	RPL8
-0.056	0.264	0.104	0.450661	0.73993	RPL9
0.213	0.143	0.178	0.159578	0.485949	RPLP0
0.151	0.378	0.2645	0.0684644	0.313178	RPLP1
0.075	0.122	0.0985	0.407711	0.71565	RPLP2
-0.142	-0.234	-0.188	0.142884	0.459902	RPN1
0.062	-0.271	-0.1045	0.453342	0.741932	RPN2
0.072	-0.016	0.028	0.810756	0.936978	RPRD1B
-0.24	-0.326	-0.283	0.0433001	0.2416	RPS10
-0.14	0.17	0.015	0.91054	0.974233	RPS11
0.401	0.244	0.3225	0.029957	0.198184	RPS12
0.207	0.556	0.3815	0.0268059	0.188383	RPS13
0.089	0.039	0.064	0.584577	0.818124	RPS14
-0.015	0.133	0.059	0.625039	0.836267	RPS15
1.186	1.095	1.1405	4.01407e-05	0.00429083	RPS15A
-0.044	0.276	0.116	0.402822	0.71142	RPS16
0.054	0.143	0.0985	0.412161	0.71565	RPS17L
-0.177	0.201	0.012	0.932442	0.974233	RPS18
-0.15	0.041	-0.0545	0.658698	0.853743	RPS19
0.55	0.628	0.589	0.00164903	0.0265807	RPS2
0.306	0.475	0.3905	0.0142123	0.119278	RPS20
-0.052	-0.052	-0.052	0.654101	0.85356	RPS21
-0.049	0.025	-0.012	0.917776	0.974233	RPS23
-0.064	0.233	0.0845	0.529154	0.783889	RPS24
0.123	0.149	0.136	0.26344	0.589163	RPS25
-0.578	0.389	-0.0945	0.695792	0.871779	RPS26
0.006	0.2	0.103	0.414211	0.716357	RPS27
0.125	0.309	0.217	0.11124	0.409289	RPS27A
-0.043	0.05	0.0035	0.976102	0.992224	RPS28
0.21	0.293	0.2515	0.0638807	0.303845	RPS29
0.391	0.439	0.415	0.00892143	0.0861883	RPS3
0.068	0.133	0.1005	0.400386	0.708218	RPS3A
-0.006	0.166	0.08	0.516177	0.776531	RPS4X
0.024	0.228	0.126	0.327087	0.648744	RPS5
0.126	0.273	0.1995	0.130784	0.443444	RPS6
-0.274	0.098	-0.088	0.538456	0.790747	RPS6KA1
0.17	-0.194	-0.012	0.931597	0.974233	RPS6KA3
0.365	1.343	0.854	0.00970428	0.0904369	RPS6KA5
-0.083	0.185	0.051	0.694584	0.870802	RPS6KB1
0.118	0.204	0.161	0.19872	0.516773	RPS7
0.202	0.244	0.223	0.0891149	0.366381	RPS8
1.502	1.379	1.4405	1.05975e-05	0.00358726	RPS9
-0.265	-0.2	-0.2325	0.0800009	0.344972	RPSA
0.037	-0.033	0.002	0.986252	0.994838	RRBP1
0.036	0.067	0.0515	0.657704	0.853571	RRM1
-0.193	0.109	-0.042	0.752379	0.902168	RRM2
0.31	-0.021	0.1445	0.308919	0.636282	RRP1
0.168	0.146	0.157	0.203808	0.523305	RRP12
1.53	0.446	0.988	0.00723127	0.0738025	RRP15
0.296	-0.47	-0.087	0.670264	0.858327	RRP1B
0.395	0.166	0.2805	0.0570813	0.286961	RRS1
0.39	0.523	0.4565	0.00649438	0.0702522	RSL1D1
-0.035	-0.072	-0.0535	0.645758	0.84889	RSU1
0.876	0.161	0.5185	0.030373	0.198604	RTCA
0.088	0.006	0.047	0.68851	0.867444	RTCB
-0.11	0.353	0.1215	0.439073	0.734978	RTF1
0.289	0.046	0.1675	0.215994	0.536287	RTFDC1
-0.149	0.27	0.0605	0.68259	0.864379	RTN4
-0.153	-0.186	-0.1695	0.174863	0.498855	RUFY1
-0.319	0.243	-0.038	0.821487	0.94301	RUNX1
0.006	0.041	0.0235	0.838797	0.945393	RUVBL1
0.065	0.118	0.0915	0.440534	0.735881	RUVBL2
-0.321	-0.295	-0.308	0.0305094	0.198604	S100A11
-0.009	2.025	1.008	0.0601105	0.292768	S100A13
-0.128	0.111	-0.0085	0.946354	0.978638	S100A4
-0.123	-0.117	-0.12	0.31785	0.642842	S100A6
-0.635	0.693	0.029	0.925843	0.974233	S100A9
-0.134	0.109	-0.0125	0.92142	0.974233	S100P
-0.195	0.185	-0.005	0.971867	0.989685	SACM1L
-0.134	-0.1	-0.117	0.330033	0.652895	SAE1
-0.082	0.009	-0.0365	0.755556	0.902539	SAFB
1.29	1.139	1.2145	3.19703e-05	0.00423268	SAP18
0.397	0.087	0.242	0.106016	0.398001	SAP30
0.136	0.013	0.0745	0.535068	0.788624	SAR1A
-0.152	-0.01	-0.081	0.504789	0.769428	SARNP
0.019	0.048	0.0335	0.772067	0.909608	SARS
0.213	0.139	0.176	0.163972	0.489538	SART1
0.312	0.071	0.1915	0.164154	0.489538	SART3
-0.712	-0.242	-0.477	0.017039	0.137326	SASH3
-0.299	0.141	-0.079	0.602131	0.825744	SATB1
-0.169	0.331	0.081	0.613155	0.829372	SBDS
0.003	-0.083	-0.04	0.732791	0.89418	SCCPDH
-0.104	-0.098	-0.101	0.394867	0.704723	SCP2
-0.171	0	-0.0855	0.488601	0.76042	SDF2
0.088	0.152	0.12	0.32107	0.643752	SDF4
0.059	-0.073	-0.007	0.952943	0.983606	SDHA
0.032	-0.204	-0.086	0.503255	0.76892	SDHB
0.04	0.08	0.06	0.607163	0.829286	SEC11A
0.855	0.683	0.769	0.000482123	0.0117975	SEC16A
0.156	0.33	0.243	0.0799691	0.344972	SEC22B
0.013	0.336	0.1745	0.224936	0.548778	SEC23B
-0.007	0.28	0.1365	0.318097	0.642842	SEC23IP
-0.168	0.12	-0.024	0.854915	0.948708	SEC24C
0.173	-0.397	-0.112	0.515952	0.776531	SEC24D
1.043	0.948	0.9955	9.0271e-05	0.00466925	SEC31A
0.073	-0.073	9.81308e-18	1	1	SEC61G
-0.094	0.059	-0.0175	0.883961	0.961994	SEH1L
-0.005	-0.083	-0.044	0.706901	0.877577	SEPHS1
-0.066	-0.246	-0.156	0.228259	0.552141	SEPT1
0.162	-0.104	0.029	0.82229	0.94301	SEPT6
0.266	-0.023	0.1215	0.370858	0.685491	SEPT9
-0.411	-0.028	-0.2195	0.157152	0.482139	SERBP1
-0.312	0.242	-0.035	0.834089	0.945393	SERPINB1
0.013	-0.402	-0.1945	0.213991	0.534781	SERPINB2
-0.008	0.379	0.1855	0.222855	0.547302	SERPINB5
-0.15	0.119	-0.0155	0.904519	0.973774	SERPINB6
-0.071	0.165	0.047	0.710836	0.881174	SERPINH1
-0.142	-0.306	-0.224	0.099172	0.385121	SET
0.089	0.515	0.302	0.0757624	0.333782	SETDB1
0.109	0.011	0.06	0.612087	0.829318	SF1
-0.087	0.193	0.053	0.686134	0.867444	SF3A1
0.052	0.347	0.1995	0.16426	0.489538	SF3A2
0.467	0.343	0.405	0.0110217	0.099933	SF3A3
0.728	0.709	0.7185	0.000533274	0.012433	SF3B1
0.685	0.33	0.5075	0.00818692	0.0813878	SF3B2
1.186	0.825	1.0055	0.000235723	0.00795961	SF3B3
0.445	0.573	0.509	0.00380008	0.0488479	SF3B4
1.007	0.988	0.9975	8.15685e-05	0.00463212	SF3B5
0.87	0.446	0.658	0.00316936	0.0423485	SF3B6
-0.245	0.055	-0.095	0.48218	0.757977	SFN
-0.045	0.174	0.0645	0.608638	0.829318	SFPQ
-0.189	-0.042	-0.1155	0.35158	0.671108	SFXN1
-0.318	-0.004	-0.161	0.255502	0.580453	SFXN3
0.12	-0.099	0.0105	0.932845	0.974233	SGTA
0.042	-0.104	-0.031	0.795687	0.923979	SH2D1A
0.366	0.265	0.3155	0.0296804	0.196997	SH3BGRL
-0.135	-0.242	-0.1885	0.143728	0.460427	SH3BGRL3
-0.031	-0.036	-0.0335	0.771745	0.909608	SH3GL1
1.062	0.025	0.5435	0.0654085	0.306801	SH3GLB1
0.213	-0.15	0.0315	0.8219	0.94301	SH3KBP1
-0.073	0.053	-0.01	0.932651	0.974233	SHC1
-0.184	-0.082	-0.133	0.280521	0.612623	SHMT2
0.089	0.062	0.0755	0.519717	0.779	SKIV2L2
0.134	-0.039	0.0475	0.696712	0.872084	SKP1
-0.399	0.295	-0.052	0.785039	0.917156	SLC16A3
-0.412	0.071	-0.1705	0.296908	0.627493	SLC1A5
0.057	0.574	0.3155	0.0856373	0.357879	SLC25A1
0.322	0.13	0.226	0.101121	0.387504	SLC25A12
0.046	0.077	0.0615	0.598005	0.823422	SLC25A13
-0.111	0.141	0.015	0.9064	0.973774	SLC25A3
-0.091	0.049	-0.021	0.860152	0.95099	SLC25A5
-0.039	-0.135	-0.087	0.467086	0.748165	SLC25A6
0.195	0.527	0.361	0.0312769	0.201866	SLC2A1
-0.101	0.044	-0.0285	0.81167	0.936978	SLC3A2
-0.21	-0.333	-0.2715	0.0522	0.271842	SLC9A3R1
-0.108	0.026	-0.041	0.731114	0.89418	SLIRP
0.494	0.554	0.524	0.00294303	0.0403871	SLK
-0.386	0.12	-0.133	0.417228	0.719908	SLTM
-0.336	0.058	-0.139	0.351052	0.671108	SMARCA4
-0.033	0.258	0.1125	0.405851	0.714284	SMARCA5
0.197	-0.037	0.08	0.531909	0.785678	SMARCC1
0.057	0.314	0.1855	0.180149	0.499839	SMARCC2
1.683	1.602	1.6425	4.35918e-06	0.00260592	SMC1A
0.045	-0.084	-0.0195	0.869383	0.95578	SMC2
1.547	1.562	1.5545	5.69577e-06	0.00260592	SMC3
0.011	0.034	0.0225	0.845357	0.947746	SMC4
-0.358	-0.257	-0.3075	0.0326799	0.206106	SMCHD1
-0.143	-0.029	-0.086	0.474762	0.752399	SMN1
0.014	-0.017	-0.0015	0.989617	0.995115	SMS
0.286	0.308	0.297	0.0348758	0.210186	SMU1
-0.218	-0.11	-0.164	0.19441	0.511459	SND1
0.514	0.464	0.489	0.00411153	0.0515464	SNRNP200
0.935	0.806	0.8705	0.000211895	0.00741998	SNRNP40
0.337	0.612	0.4745	0.00821492	0.0813878	SNRNP70
0.543	0.444	0.4935	0.0041859	0.0521569	SNRPA1
0.252	0.563	0.4075	0.0181032	0.144187	SNRPB
0.24	0.011	0.1255	0.336287	0.658398	SNRPB2
0.069	-0.263	-0.097	0.48464	0.75845	SNRPC
0.17	0.301	0.2355	0.0822646	0.350271	SNRPD1
0.232	0.494	0.363	0.0246569	0.178214	SNRPD2
0.259	0.559	0.409	0.0171744	0.13787	SNRPD3
-0.111	0.075	-0.018	0.882806	0.961994	SNRPE
-0.059	-0.308	-0.1835	0.182006	0.501565	SNRPF
0.499	-0.151	0.174	0.357926	0.673266	SNRPG
-0.264	-0.058	-0.161	0.221828	0.54544	SNTB1
0.382	0.27	0.326	0.0265947	0.188314	SNU13
0.507	0.672	0.5895	0.00197876	0.031154	SNW1
-0.034	-0.041	-0.0375	0.745617	0.900682	SNX1
0.173	-0.172	0.0005	0.997098	0.99808	SNX12
-0.208	-0.245	-0.2265	0.0850629	0.356212	SNX2
-0.055	-0.139	-0.097	0.418263	0.719908	SNX3
-0.268	-0.264	-0.266	0.0511759	0.268574	SNX5
0.032	-0.351	-0.1595	0.285503	0.617525	SNX6
0.262	0.017	0.1395	0.294322	0.627493	SOAT1
-0.145	0.093	-0.026	0.837079	0.945393	SOD1
-0.161	0.143	-0.009	0.945967	0.978638	SOD2
0.144	0.102	0.123	0.308252	0.636282	SON
-0.036	-0.037	-0.0365	0.752098	0.902168	SORD
0.216	-0.039	0.0885	0.497111	0.767012	SPC25
-0.797	-0.347	-0.572	0.00702395	0.0732506	SPECC1
0.136	0.073	0.1045	0.38281	0.69605	SPG20
0.466	1.049	0.7575	0.0033144	0.043997	SPN
-0.274	0.286	0.006	0.971466	0.989685	SPOUT1
0.413	0.461	0.437	0.00703293	0.0732506	SPRYD3
0.045	0.07	0.0575	0.62131	0.833827	SPTAN1
0.034	-0.114	-0.04	0.739017	0.898769	SPTBN1
0.23	0.49	0.36	0.0253207	0.181784	SPTBN4
-0.271	-0.112	-0.1915	0.146257	0.463415	SQRDL
-0.06	0.005	-0.0275	0.812932	0.937572	SQSTM1
1.024	1.284	1.154	6.53022e-05	0.00463212	SRBD1
-0.299	-0.115	-0.207	0.125447	0.438569	SRI
-0.044	-0.104	-0.074	0.529802	0.784278	SRM
0.655	0.659	0.657	0.000868683	0.0171291	SRP14
0.074	-0.084	-0.005	0.966796	0.987481	SRP54
0.035	0.098	0.0665	0.571349	0.810908	SRP68
0.102	-0.069	0.0165	0.891571	0.967815	SRP72
1.05	0.909	0.9795	0.000110571	0.00524652	SRP9
-0.158	-0.216	-0.187	0.141673	0.457453	SRPK1
0.059	0.962	0.5105	0.0568446	0.286961	SRPRA
-0.007	-0.168	-0.0875	0.476615	0.752726	SRPRB
0.149	-0.041	0.054	0.661397	0.854515	SRRM1
-0.205	0.087	-0.059	0.656368	0.85356	SRRM2
0.041	-0.194	-0.0765	0.549724	0.791946	SRRT
0.247	0.305	0.276	0.0460771	0.251566	SRSF1
0.933	1.32	1.1265	0.000140114	0.0055812	SRSF10
-0.255	-0.194	-0.2245	0.0883016	0.364862	SRSF11
0.219	0.213	0.216	0.0965881	0.380064	SRSF2
1.007	0.757	0.882	0.000296664	0.00933359	SRSF3
0.548	0.552	0.55	0.00222594	0.033738	SRSF4
0.227	-0.059	0.084	0.528006	0.783889	SRSF5
0.471	0.655	0.563	0.00264769	0.0373741	SRSF6
1.13	1.231	1.1805	3.33446e-05	0.00423268	SRSF7
0.411	0.478	0.4445	0.00661333	0.0705836	SRSF9
1.154	0.382	0.768	0.00716025	0.0736501	SSB
-0.679	-0.283	-0.481	0.0122673	0.106931	SSBP1
-0.129	0.235	0.053	0.706223	0.877577	SSR1
0.054	0.131	0.0925	0.438202	0.734978	SSR4
-0.241	0.012	-0.1145	0.384998	0.697624	SSRP1
-0.175	-0.023	-0.099	0.421302	0.722871	ST13
0.602	0.485	0.5435	0.00267343	0.0374465	STAG1
0.361	0.845	0.603	0.00637039	0.0699366	STAG2
0.415	0.415	0.415	0.00875596	0.0850878	STARD9
-0.218	-0.214	-0.216	0.0965786	0.380064	STAT1
-0.484	0.025	-0.2295	0.183712	0.501773	STAT3
-0.243	-0.016	-0.1295	0.321664	0.643752	STAT6
1.034	1.353	1.1935	7.06571e-05	0.00463212	STAU1
1.054	1.083	1.0685	5.4671e-05	0.00463212	STAU2
-0.136	-0.072	-0.104	0.38505	0.697624	STIP1
0.224	0.161	0.1925	0.132531	0.445648	STK26
0.495	0.319	0.407	0.0120846	0.105792	STK39
0.178	0.088	0.133	0.278777	0.610125	STK4
-0.289	0.075	-0.107	0.454782	0.742491	STMN1
-0.197	0.089	-0.054	0.68202	0.864379	STOM
-1.166	-0.756	-0.961	0.000391212	0.0103189	STOML2
-0.033	-0.083	-0.058	0.619491	0.833404	STRAP
-0.148	0.191	0.0215	0.875191	0.958228	STRBP
0.362	0.25	0.306	0.0337773	0.207839	STT3A
0.195	0.125	0.16	0.199444	0.517994	STT3B
-0.215	-0.293	-0.254	0.0616338	0.296631	SUB1
0.206	-0.323	-0.0585	0.72094	0.889028	SUCLA2
-0.096	-0.014	-0.055	0.639825	0.846434	SUCLG1
-0.067	0.025	-0.021	0.857502	0.950129	SUCLG2
0.026	-0.06	-0.017	0.884164	0.961994	SUGT1
-0.175	-0.564	-0.3695	0.034563	0.208973	SULT1A1
0.058	-0.229	-0.0855	0.521232	0.780695	SUMF2
0.033	-0.213	-0.09	0.487375	0.759753	SUPT16H
-0.166	0.451	0.1425	0.432924	0.731596	SUPT4H1
-0.093	-0.134	-0.1135	0.344032	0.663609	SUPT5H
0.02	-0.043	-0.0115	0.920979	0.974233	SUPT6H
0.467	0.414	0.4405	0.00680406	0.0719742	SUPV3L1
-0.137	-0.205	-0.171	0.173926	0.498855	SYK
0.348	0.743	0.5455	0.0069151	0.0727698	SYMPK
0.188	0.217	0.2025	0.115157	0.419142	SYNCRIP
0.15	0.264	0.207	0.11495	0.419142	TAF15
-0.177	-0.09	-0.1335	0.27674	0.606975	TAGLN2
-0.12	-0.291	-0.2055	0.125396	0.438569	TALDO1
0.74	0.656	0.698	0.000668052	0.0142823	TARDBP
0.021	0.055	0.038	0.742862	0.900682	TARS
0.269	-0.156	0.0565	0.703832	0.875909	TARS2
0.064	0.104	0.084	0.476287	0.752726	TAX1BP1
0.994	2.636	1.815	0.00211307	0.0327606	TBC1D2B
2.019	0.766	1.3925	0.00242921	0.0354944	TBC1D4
0.323	-0.151	0.086	0.582979	0.818124	TBC1D8B
-0.154	-0.192	-0.173	0.167601	0.494753	TBCA
0.129	-0.134	-0.0025	0.984484	0.994838	TBCB
0.15	0.185	0.1675	0.179375	0.499806	TBCD
-0.07	-0.261	-0.1655	0.206944	0.527092	TBCE
-0.501	-0.037	-0.269	0.115362	0.419142	TBL1XR1
0	0.173	0.0865	0.484202	0.75845	TBL3
-0.177	-0.118	-0.1475	0.231254	0.553663	TBRG4
-0.125	0.009	-0.058	0.628581	0.838046	TCEA1
0.07	0.061	0.0655	0.574422	0.814591	TCERG1
-0.036	0.106	0.035	0.769771	0.909608	TCF7L2
-0.092	0.085	-0.0035	0.976992	0.992632	TCOF1
-0.058	-0.034	-0.046	0.691589	0.868656	TCP1
0.097	0.213	0.155	0.218042	0.539395	TECR
-0.285	-0.105	-0.195	0.144048	0.460728	TFAM
0.745	0.954	0.8495	0.000312498	0.00933359	TFB1M
0.036	0.192	0.114	0.359457	0.673266	TFCP2
-0.011	0.047	0.018	0.876551	0.9592	TFRC
0.306	-0.209	0.0485	0.76374	0.909577	THOC2
0.145	0.036	0.0905	0.452156	0.741784	THOC3
-0.026	0.595	0.2845	0.14458	0.461189	THOC6
-0.091	0.115	0.012	0.922632	0.974233	THOP1
0.01	0.33	0.17	0.234687	0.556184	THRAP3
-0.373	0.126	-0.1235	0.446716	0.739618	THUMPD3
0.26	-0.109	0.0755	0.595161	0.823422	THYN1
0.201	0.539	0.37	0.0290602	0.196048	TIAL1
-0.008	-0.022	-0.015	0.896388	0.968996	TIMM13
-0.105	-0.189	-0.147	0.235278	0.556285	TIMM44
0.083	0.115	0.099	0.404532	0.712581	TIMM50
-0.022	-0.217	-0.1195	0.34825	0.66789	TIMM8A
-0.481	-0.175	-0.328	0.0409565	0.236314	TIMM9
0.224	-0.033	0.0955	0.465742	0.747849	TIPRL
-0.25	0.094	-0.078	0.575213	0.814684	TKFC
-0.284	-0.167	-0.2255	0.0915804	0.370517	TKT
0.388	-0.482	-0.047	0.832489	0.945393	TLE3
0.008	-0.076	-0.034	0.771225	0.909608	TLN1
-0.375	-0.07	-0.2225	0.130003	0.443444	TM9SF2
0.542	0.184	0.363	0.0333221	0.206509	TMA16
-0.019	-0.028	-0.0235	0.838473	0.945393	TMED10
-0.217	-0.255	-0.236	0.0754151	0.333699	TMED9
-0.003	-0.106	-0.0545	0.645015	0.848664	TMOD3
-0.127	-0.309	-0.218	0.109571	0.409079	TMPO
0.09	0.138	0.114	0.342562	0.663244	TMPO
-0.461	-0.168	-0.3145	0.0457087	0.250904	TMSB10
-0.383	-0.617	-0.5	0.0055776	0.0650774	TMSB4X
0.072	-0.104	-0.016	0.895126	0.968908	TMX1
-0.046	0.024	-0.011	0.924525	0.974233	TNPO1
0.551	0.464	0.5075	0.00357699	0.046273	TNRC6B
0.271	-0.001	0.135	0.317787	0.642842	TOE1
-0.024	-0.116	-0.07	0.554881	0.795317	TOMM22
-0.218	-0.016	-0.117	0.359672	0.673266	TOMM34
-0.073	0.028	-0.0225	0.847927	0.947746	TOMM40
0.212	-0.043	0.0845	0.516047	0.776531	TOMM5
-0.227	-0.01	-0.1185	0.358329	0.673266	TOMM70
0.753	0.727	0.74	0.000453976	0.011383	TOP1
-0.832	0.171	-0.3305	0.211295	0.531115	TOP1MT
0.222	0.031	0.1265	0.321718	0.643752	TOP2A
-0.022	0.121	0.0495	0.680163	0.864379	TOP2B
0.289	0.079	0.184	0.170961	0.498165	TOR1AIP1
-0.234	0.013	-0.1105	0.39887	0.706898	TPD52L2
-0.091	-0.037	-0.064	0.584847	0.818124	TPI1
-0.384	-0.192	-0.288	0.0482607	0.258621	TPM1
-0.167	-0.129	-0.148	0.22836	0.552141	TPM3
-0.218	-0.016	-0.117	0.359672	0.673266	TPM4
-0.309	-0.299	-0.304	0.0319173	0.20321	TPP1
-0.154	-0.144	-0.149	0.224602	0.548778	TPP2
0.055	-0.034	0.0105	0.928323	0.974233	TPR
0.064	-0.253	-0.0945	0.490256	0.761614	TPRKB
-0.085	-0.023	-0.054	0.644166	0.848664	TPT1
1.2	0.81	1.005	0.00027404	0.00883453	TRA2A
1.32	0.728	1.024	0.000710963	0.0150413	TRA2B
-0.28	-0.122	-0.201	0.130167	0.443444	TRAP1
0.68	1.009	0.8445	0.000538701	0.012433	TRIM21
-0.049	-0.02	-0.0345	0.765509	0.909577	TRIM25
0.072	0.066	0.069	0.554688	0.795317	TRIM26
-0.148	0.161	0.0065	0.961119	0.986505	TRIM27
-0.134	-0.137	-0.1355	0.264511	0.589163	TRIM28
2.527	-0.101	1.213	0.0721093	0.326906	TRIM33
0.162	0.153	0.1575	0.202267	0.521326	TRIP13
-0.008	0.046	0.019	0.869665	0.95578	TRMT10C
0.007	-0.199	-0.096	0.448265	0.739618	TRMT112
1.152	0.482	0.817	0.00340726	0.044425	TRMT6
0.899	0.816	0.8575	0.000209793	0.00741998	TRMT61A
0.185	-0.288	-0.0515	0.740038	0.899472	TRNT1
-0.149	0.438	0.1445	0.414436	0.716357	TROVE2
0.793	0.7	0.7465	0.000467663	0.0115832	TRRAP
0.171	0.34	0.2555	0.0681642	0.313178	TSFM
0.338	0.268	0.303	0.0333505	0.206509	TSN
0.175	-0.036	0.0695	0.579863	0.818124	TSNAX
-0.129	0.195	0.033	0.807367	0.933806	TSR1
0.097	-0.023	0.037	0.754837	0.902539	TST
-0.041	-0.19	-0.1155	0.352021	0.671269	TSTA3
-0.134	0.093	-0.0205	0.870132	0.95578	TTC1
0.23	-0.047	0.0915	0.490219	0.761614	TTC4
-0.183	0.455	0.136	0.461594	0.746943	TTC9C
-0.203	0.03	-0.0865	0.5	0.767543	TTLL12
0.104	0.292	0.198	0.14052	0.455906	TTN
-0.138	-0.025	-0.0815	0.497092	0.767012	TUBA1C
-0.102	-0.042	-0.072	0.540628	0.791591	TUBA4A
-0.265	-0.226	-0.2455	0.066881	0.308716	TUBB
-0.411	0.137	-0.137	0.421688	0.722871	TUBB4B
-0.059	0.036	-0.0115	0.921673	0.974233	TUBB6
0.719	1.149	0.934	0.000508573	0.0122765	TUBG1
0.994	1.042	1.018	7.38702e-05	0.00463212	TUBGCP2
1.18	1.736	1.458	7.82419e-05	0.00463212	TUBGCP2
1.011	1.168	1.0895	6.20398e-05	0.00463212	TUBGCP3
0.883	1.132	1.0075	0.000137736	0.0055812	TUBGCP4
1.042	1.342	1.192	6.48944e-05	0.00463212	TUBGCP5
1.238	1.293	1.2655	2.0394e-05	0.00407686	TUBGCP6
-0.065	0.066	0.0005	0.996635	0.99808	TUFM
0.066	-0.144	-0.039	0.753802	0.902539	TWF1
-0.002	-0.122	-0.062	0.603472	0.826966	TWF2
-1.179	-0.111	-0.645	0.0399244	0.231016	TWNK
0.252	-0.051	0.1005	0.459326	0.74512	TXLNA
-0.079	-0.124	-0.1015	0.394252	0.704723	TXN
-0.046	0.182	0.068	0.592005	0.821847	TXNDC12
0.043	-0.213	-0.085	0.513956	0.77616	TXNDC17
-0.197	-0.058	-0.1275	0.305781	0.636282	TXNDC5
-0.367	0.039	-0.164	0.282468	0.613502	TXNDC9
-0.073	-0.23	-0.1515	0.23516	0.556285	TXNL1
-0.148	0.04	-0.054	0.661021	0.854515	TXNRD1
-0.309	-0.087	-0.198	0.147826	0.465481	TYMS
-0.21	-0.082	-0.146	0.244866	0.569897	U2AF1
0.111	-0.09	0.0105	0.932057	0.974233	U2AF2
0.705	0.435	0.57	0.00334658	0.0441357	U2SURP
0.105	0.015	0.06	0.611176	0.829318	UAP1
0.013	0.405	0.209	0.177879	0.499806	UAP1L1
-0.198	-0.142	-0.17	0.175122	0.498855	UBA1
-0.325	-0.246	-0.2855	0.0416894	0.237966	UBA2
-0.157	-0.237	-0.197	0.126556	0.438569	UBA3
-0.098	-0.122	-0.11	0.357172	0.673266	UBA5
0.131	0.194	0.1625	0.192768	0.510562	UBA6
-0.015	0.055	0.02	0.863363	0.951433	UBAP2L
0.021	-0.13	-0.0545	0.651664	0.852692	UBE2D3
-0.017	0.066	0.0245	0.833706	0.945393	UBE2I
0.098	-0.049	0.0245	0.837759	0.945393	UBE2K
0.211	-0.026	0.0925	0.47313	0.751311	UBE2L3
-0.04	-0.227	-0.1335	0.296764	0.627493	UBE2M
-0.089	-0.088	-0.0885	0.452793	0.741932	UBE2N
0.193	0.186	0.1895	0.135353	0.449336	UBE2T
0.532	0.441	0.4865	0.00443118	0.0535698	UBR5
0.765	0.592	0.6785	0.000961638	0.0181841	UBTF
-0.046	0.041	-0.0025	0.982896	0.994838	UBXN1
-0.015	-0.199	-0.107	0.394665	0.704723	UCHL3
0.036	-0.147	-0.0555	0.651419	0.852692	UCHL5
-0.226	-0.302	-0.264	0.054289	0.278437	UCK2
-0.149	-0.431	-0.29	0.0582025	0.288315	UFC1
0.242	-0.273	-0.0155	0.923209	0.974233	UFM1
0.096	-0.052	0.022	0.854139	0.948708	UGDH
-0.183	-0.041	-0.112	0.364277	0.677516	UGGT1
-0.093	-0.297	-0.195	0.149002	0.46701	UGP2
0.407	-0.006	0.2005	0.201159	0.520341	UHRF1
0.019	-0.175	-0.078	0.531499	0.785678	UMPS
0.245	0.234	0.2395	0.0716196	0.325412	UNC13D
0.213	-0.03	0.0915	0.47953	0.756154	UNC45A
1.145	1.265	1.205	3.07944e-05	0.00423268	UPF1
-0.171	-0.224	-0.1975	0.123794	0.43638	UQCRB
-0.118	-0.227	-0.1725	0.175373	0.498855	UQCRC1
-0.07	-0.036	-0.053	0.648669	0.851613	UQCRC2
0.145	-0.054	0.0455	0.712951	0.88239	UQCRFS1P1
-0.125	0.181	0.028	0.833555	0.945393	UQCRQ
0.003	-0.13	-0.0635	0.596946	0.823422	UROD
0.189	0.015	0.102	0.413322	0.71565	USO1
-0.243	-0.311	-0.277	0.0458576	0.251043	USP10
0.96	0.897	0.9285	0.000128698	0.00544553	USP13
-0.129	-0.185	-0.157	0.205681	0.525456	USP14
0.041	0.249	0.145	0.266392	0.59021	USP39
0.013	-0.123	-0.055	0.646413	0.849202	USP5
0.027	-0.054	-0.0135	0.907728	0.973901	USP7
0.427	0.106	0.2665	0.083167	0.353373	UTP18
0.397	0.005	0.201	0.192709	0.510562	UTP4
-0.078	-0.146	-0.112	0.352325	0.671269	VAPA
0.089	0.214	0.1515	0.228902	0.55254	VAPB
-0.111	-0.097	-0.104	0.381953	0.69605	VARS
-0.383	-0.101	-0.242	0.0997543	0.386643	VASP
-0.141	-0.152	-0.1465	0.231592	0.553663	VAT1
-0.219	-0.259	-0.239	0.0726577	0.327201	VAV1
0.136	-0.174	-0.019	0.886864	0.963735	VBP1
-0.048	0.005	-0.0215	0.85272	0.948708	VCL
-0.218	-0.147	-0.1825	0.150937	0.468383	VCP
-0.176	-0.202	-0.189	0.136581	0.450356	VDAC1
-0.211	-0.224	-0.2175	0.09482	0.379432	VDAC2
0.116	-0.211	-0.0475	0.726987	0.893771	VDAC3
-0.115	0.045	-0.035	0.771765	0.909608	VIM
-0.041	-0.094	-0.0675	0.564957	0.804647	VPS35
-0.159	-0.184	-0.1715	0.17024	0.497585	VPS4B
0.163	0.066	0.1145	0.34619	0.665826	VRK1
-0.094	-0.011	-0.0525	0.654938	0.85356	VTA1
0.408	0.304	0.356	0.0184957	0.145038	WAPL
-0.143	-0.023	-0.083	0.490678	0.761614	WARS
-0.156	-0.184	-0.17	0.173572	0.498855	WAS
-0.001	0.24	0.1195	0.361994	0.674829	WASF2
0.187	0.003	0.095	0.446938	0.739618	WBP11
-0.156	-0.209	-0.1825	0.149579	0.468097	WDR1
0.56	0.034	0.297	0.103723	0.393025	WDR12
0.151	-0.011	0.07	0.566321	0.805461	WDR18
0.022	0.107	0.0645	0.584777	0.818124	WDR3
0.132	0.21	0.171	0.174876	0.498855	WDR36
-0.081	-0.217	-0.149	0.237826	0.560354	WDR61
0.257	0.337	0.297	0.036235	0.215185	WDR70
0.516	0.16	0.338	0.042804	0.240152	WDR75
-0.146	-0.187	-0.1665	0.181931	0.501565	WDR77
-0.294	-0.165	-0.2295	0.088386	0.364862	WDR82
1.514	1.679	1.5965	6.41536e-06	0.00260592	WDR87
-0.05	-0.401	-0.2255	0.138297	0.452214	WDR92
-0.406	-0.378	-0.392	0.0113771	0.101346	WIPF1
0.698	0.538	0.618	0.00152458	0.0251742	WRN
-0.617	-0.148	-0.3825	0.039859	0.231016	WRNIP1
1.187	0.905	1.046	0.000128153	0.00544553	XAB2
0.142	0.056	0.099	0.409518	0.71565	XPNPEP1
-0.054	-0.314	-0.184	0.184058	0.501773	XPO1
-0.062	-0.096	-0.079	0.501562	0.767543	XPO5
[truncated: 33 more rows]

## Sheet: Supplemental Table S2b
SMC1A IP-MS in STAG2 KO vs WT U937 cells (Figure 1C)
rep1	rep2	logFC	pvalue	FDR	gene
-2.834	-3.258	-3.046	1.04055e-05	0.00351762	ACIN1
1.214	1.501	1.3575	0.000432325	0.00438578	ACTA1
1.087	1.329	1.208	0.000691397	0.00497971	ACTB
1.512	1.836	1.674	0.000167121	0.00351762	ACTBL2
1.062	1.329	1.1955	0.000767592	0.00520314	ACTG1
0.229	0.199	0.214	0.240685	0.29778	ACTL8
0.585	0.279	0.432	0.0550858	0.0876346	ACTR3
-0.024	0.46	0.218	0.313583	0.374197	ADAR
0.605	0.973	0.789	0.00658614	0.0183242	AGAP3
-0.962	-1.196	-1.079	0.00117087	0.00633547	AGO2
0.6	0.432	0.516	0.0248064	0.0460363	AIMP1
-1.505	-1.508	-1.5065	0.000176609	0.00351762	AKAP1
-0.279	1.928	0.8245	0.176018	0.230999	ALB
0.188	0.622	0.405	0.0827324	0.122081	ANXA2
-0.954	-1.674	-1.314	0.00191708	0.00834415	AP2M1
-1.121	-1.261	-1.191	0.00062225	0.00492505	APOBEC3B
-0.845	-0.707	-0.776	0.00457798	0.01493	APOBEC3C
-1.187	-1.189	-1.188	0.000574065	0.00489168	AQR
0.003	-0.103	-0.05	0.771592	0.809035	ARPC1B
0.553	0.754	0.6535	0.0103602	0.0242943	ARPC3
0.174	0.235	0.2045	0.260707	0.319287	ARPC4
1.033	0.95	0.9915	0.00141439	0.00692865	ATAD3A
1.096	0.966	1.031	0.0012307	0.00658769	ATF7IP
0.261	0.291	0.276	0.145867	0.197426	ATP5A1
0.439	1.013	0.726	0.0159228	0.0329908	ATP5B
0.218	0.302	0.26	0.168266	0.222084	ATP5C1
1.058	1.346	1.202	0.000784831	0.00521783	BANF1
-0.955	-0.855	-0.905	0.00219736	0.00929651	BCAS2
-0.303	-0.185	-0.244	0.193917	0.248558	BCKDHA
-0.11	-0.341	-0.2255	0.239459	0.29687	BOLA2
-0.758	-0.888	-0.823	0.0034918	0.0124267	BOP1
-0.736	-0.83	-0.783	0.00421247	0.0142377	BRIX1
-0.017	0.286	0.1345	0.477277	0.532754	BTBD9
-1.202	-1.156	-1.179	0.000601877	0.00492505	BTF3
0.064	-0.312	-0.124	0.526744	0.583663	BUD31
-0.531	-0.213	-0.372	0.0868833	0.127275	C14orf166
0.464	0.916	0.69	0.0141307	0.0302906	C2CD5
-0.344	-0.288	-0.316	0.105956	0.149774	C3
-0.173	-0.271	-0.222	0.229223	0.285938	CA2
0.629	1.078	0.8535	0.00580343	0.017228	CABLES1
-0.509	-0.258	-0.3835	0.0727818	0.110083	CAD
0.175	0.415	0.295	0.1415	0.19281	CALCOCO2
0.638	0.628	0.633	0.0100864	0.0238371	CALM1
0.492	1.253	0.8725	0.0129215	0.0287409	CALR
-0.236	-0.398	-0.317	0.111209	0.155595	CAP1
0.476	0.937	0.7065	0.0131626	0.0290633	CAPZA1
0.076	0.196	0.136	0.443077	0.500115	CAPZB
-0.246	-0.693	-0.4695	0.0548154	0.0876346	CAT
1.658	1.918	1.788	0.000102043	0.00351762	CBFB
-1.557	-1.562	-1.5595	0.000148378	0.00351762	CCAR1
0.189	0.445	0.317	0.121459	0.168153	CCT4
0.341	0.207	0.274	0.153798	0.206315	CCT8
1.477	1.487	1.482	0.00019187	0.00351762	CD36
-0.771	-1.618	-1.1945	0.00442476	0.0145488	CDC40
-0.623	-1.375	-0.999	0.00720171	0.0189799	CDC5L
0.509	0.885	0.697	0.0112646	0.0256464	CDK5
1.595	1.938	1.7665	0.000134179	0.00351762	CEBPA
-0.153	-0.154	-0.1535	0.384154	0.444384	CELF2
0.144	0.136	0.14	0.424499	0.482748	CFL1
0.206	1.71	0.958	0.0499856	0.0810759	CHD4
-0.208	-0.295	-0.2515	0.180385	0.235708	CHMP4B
0.257	0.689	0.473	0.0519899	0.083877	CLIC1
-0.136	0.367	0.1155	0.584184	0.637963	CLTC
-0.43	-0.727	-0.5785	0.0197736	0.0392231	CMSS1
0.664	1.01	0.837	0.00483085	0.0154638	CMTR1
0.623	1.131	0.877	0.0060933	0.0176385	COLGALT1
0.13	0.746	0.438	0.0931365	0.135259	COPA
0.167	0.191	0.179	0.316676	0.377144	CORO1A
0.276	0.512	0.394	0.0659796	0.101831	CORO1C
-0.385	-0.774	-0.5795	0.0237245	0.0445755	CPSF1
-0.155	-0.397	-0.276	0.164133	0.218222	CPSF6
-1.718	-1.569	-1.6435	0.000126877	0.00351762	CPSF7
-0.023	0.006	-0.0085	0.960072	0.96558	CREM
-0.883	-0.995	-0.939	0.00187314	0.0082863	CRNKL1
0.011	-0.074	-0.0315	0.853956	0.883461	CS
-0.312	-0.421	-0.3665	0.0723971	0.110061	CSNK2A1
-1.101	-1.082	-1.0915	0.000867379	0.00540994	CSNK2A2
-0.174	-0.74	-0.457	0.0752422	0.113238	CSNK2B
1.413	1.793	1.603	0.000243073	0.00375288	CTBP1
1.082	1.388	1.235	0.000719086	0.0051182	CTBP2
0.244	0.244	0.244	0.188812	0.243542	CTPS1
-0.984	-1.548	-1.266	0.00136943	0.00679678	CTSG
0.305	0.466	0.3855	0.0649112	0.100438	CUL3
0.105	0.319	0.212	0.262276	0.319913	DARS
-0.424	-0.688	-0.556	0.0216236	0.0416632	DAZAP1
-0.563	0.454	-0.0545	0.854256	0.883461	DBT
-1.031	-0.706	-0.8685	0.00390034	0.0137192	DCD
-0.213	-0.119	-0.166	0.353428	0.412037	DDX1
-0.174	-0.396	-0.285	0.15036	0.202151	DDX17
-0.189	-0.324	-0.2565	0.17697	0.231747	DDX21
0.346	0.443	0.3945	0.0576962	0.0911389	DDX39B
-0.506	-0.492	-0.499	0.0254003	0.0467088	DDX3X
0.214	0.572	0.393	0.0792541	0.117521	DDX41
-0.6	-0.853	-0.7265	0.00727653	0.0189799	DDX5
0.612	0.947	0.7795	0.00640956	0.0180432	DEF6
-0.26	-0.771	-0.5155	0.0465026	0.0762441	DEK
-0.667	-0.702	-0.6845	0.00730961	0.0189799	DHX15
-1.165	-1.14	-1.1525	0.000667527	0.00492505	DHX30
-0.645	-0.532	-0.5885	0.0142249	0.0303031	DHX37
-1.075	-1.28	-1.1775	0.000728141	0.00512238	DHX9
-1.614	-1.634	-1.624	0.000121108	0.00351762	DKC1
0.193	0	0.0965	0.588612	0.64164	DLAT
-0.043	0.276	0.1165	0.538858	0.595994	DLD
1.611	0.612	1.1115	0.00937919	0.0231339	DLST
0.319	0.166	0.2425	0.1997	0.25543	DNAJA1
-0.919	-0.31	-0.6145	0.0322547	0.0563991	DNAJB1
0.561	0.785	0.673	0.00952122	0.0231339	DNAJC3
-0.016	-0.152	-0.084	0.630752	0.68388	DNAJC9
-1.129	-0.871	-1	0.00176062	0.00800886	DNMT1
0.076	0.082	0.079	0.645019	0.696784	DOCK2
1.467	2.084	1.7755	0.000316531	0.0039285	DR1
0.383	1.047	0.715	0.021439	0.0414396	DRAP1
-0.421	-0.108	-0.2645	0.191812	0.246383	DYNLL1
0.478	0.811	0.6445	0.0139963	0.0301364	EEF1A1P5
0.41	0.761	0.5855	0.0210514	0.0410842	EEF1A2
0.187	0.142	0.1645	0.354489	0.412434	EEF1D
0.36	0.658	0.509	0.0315809	0.055704	EEF1G
0.209	0.382	0.2955	0.132975	0.181602	EEF2
-1.033	-1.045	-1.039	0.00109752	0.00615037	EFTUD2
-0.784	-0.961	-0.8725	0.00285197	0.0109901	EIF1AX
0.809	1.278	1.0435	0.00250686	0.0102476	EIF2AK2
0.108	-0.128	-0.01	0.95539	0.964639	EIF2S1
0.366	0.055	0.2105	0.284116	0.343864	EIF2S3
-1.228	-0.906	-1.067	0.0015055	0.00722877	EIF4A1
-1.281	-0.991	-1.136	0.00103463	0.00607722	EIF4A3
-0.884	-0.594	-0.739	0.0072857	0.0189799	EIF6
-1.188	-1.695	-1.4415	0.000609819	0.00492505	ELAVL1
-0.112	0.15	0.019	0.916347	0.936392	ENO1
0.886	1.089	0.9875	0.00167924	0.00787552	EP300
0.587	0.848	0.7175	0.00778823	0.0200536	EPRS
-0.371	-0.194	-0.2825	0.14782	0.199623	ERH
0.651	0.727	0.689	0.00724551	0.0189799	ERLIN1
-0.396	0.217	-0.0895	0.691881	0.739555	EWSR1
-0.526	-1.014	-0.77	0.00997156	0.023658	EZR
-0.444	-0.586	-0.515	0.0242964	0.0453683	FAM96B
-0.677	-0.103	-0.39	0.116487	0.162011	FAM98B
-0.047	0.055	0.004	0.981378	0.983002	FARSB
0.065	0.398	0.2315	0.248851	0.306006	FASN
1.531	1.625	1.578	0.000146043	0.00351762	FAU
-0.645	-0.958	-0.8015	0.00540324	0.0162635	FBL
0.217	0.767	0.492	0.0585311	0.0919774	FIBP
0.34	0.547	0.4435	0.043955	0.0724599	FKBP5
1.099	0.87	0.9845	0.00178636	0.00806528	FLII
0.109	0.177	0.143	0.417229	0.476271	FLNA
0.372	0.963	0.6675	0.022905	0.0434406	FLOT1
0.836	1.497	1.1665	0.00274079	0.0106979	FLOT2
-0.96	-1.869	-1.4145	0.00250411	0.0102476	FMR1
0.12	-0.147	-0.0135	0.940628	0.956437	FUBP1
-0.473	-1.033	-0.753	0.0132771	0.0292095	FUS
-0.582	-0.719	-0.6505	0.00971487	0.0232312	FXR1
0.383	0.815	0.599	0.0231296	0.0435931	GANAB
-0.102	-0.395	-0.2485	0.211861	0.267906	GAPDH
-1.177	-1.341	-1.259	0.000490576	0.00442983	GAR1
-0.533	-0.407	-0.47	0.0331809	0.0576852	GARS
-0.017	-0.308	-0.1625	0.393206	0.452604	GLO1
0.002	0.3	0.151	0.426811	0.484467	GMFG
1.413	1.665	1.539	0.000213628	0.00375288	GNAI2
0.47	0.569	0.5195	0.0226815	0.0432881	GNB1
0.403	0.433	0.418	0.0468174	0.0765527	GNB2
0.822	0.149	0.4855	0.0782999	0.116493	GSN
0.611	1.174	0.8925	0.00663033	0.0183242	GTF2I
-1.067	-0.742	-0.9045	0.00325065	0.0117062	GTPBP10
-0.868	-0.798	-0.833	0.0031378	0.0115835	GTPBP4
-0.542	-0.725	-0.6335	0.0114575	0.0256962	H1FX
-1.047	-0.293	-0.67	0.034013	0.0587449	H2AFX
-1.073	-0.749	-0.911	0.00313961	0.0115835	H2AFZ
0.081	-0.323	-0.121	0.542893	0.599362	HADHA
-0.569	-1.021	-0.795	0.00792259	0.02031	HADHB
0.527	0.771	0.649	0.0114322	0.0256962	HERC2
0.397	0.384	0.3905	0.0578961	0.0912165	HIST1H1B
0.839	0.868	0.8535	0.00275923	0.0107009	HIST1H1C
1.196	1.417	1.3065	0.000451676	0.00438578	HIST1H1E
-0.159	-0.259	-0.209	0.25416	0.3119	HIST1H2AD
-0.529	-0.384	-0.4565	0.0372968	0.0630295	HIST1H2BN
0.716	2.108	1.412	0.00951769	0.0231339	HIST1H4A
0.394	0.852	0.623	0.0212483	0.0412026	HIST3H3
-1.028	-1.55	-1.289	0.00109792	0.00615037	HMGB1
-1.169	-1.782	-1.4755	0.000774021	0.00520314	HMGB2
-1.343	-1.542	-1.4425	0.000265227	0.00375288	HMGB3
-0.188	-0.697	-0.4425	0.0738862	0.111474	HNRNPA0
0.007	0.009	0.008	0.962387	0.96558	HNRNPA1
-0.396	-0.684	-0.54	0.0251161	0.0463858	HNRNPA2B1
-0.553	-1.098	-0.8255	0.0087532	0.021718	HNRNPA3
-0.469	-1.021	-0.745	0.0135555	0.0296069	HNRNPA3
0.159	-1.358	-0.5995	0.173728	0.22849	HNRNPAB
-1.24	-1.776	-1.508	0.000538043	0.004787	HNRNPC
-0.716	-1.405	-1.0605	0.00459004	0.01493	HNRNPD
-0.094	-1.364	-0.729	0.0761659	0.11406	HNRNPDL
-0.501	-0.999	-0.75	0.0114063	0.0256962	HNRNPF
-0.73	-1.347	-1.0385	0.00402798	0.013768	HNRNPH1
-0.887	-1.798	-1.3425	0.00319621	0.0115835	HNRNPH2
0.574	0.801	0.6875	0.008759	0.021718	HNRNPH3
0.333	-0.163	0.085	0.683701	0.733402	HNRNPK
-0.577	-1.236	-0.9065	0.00823495	0.020792	HNRNPL
0.383	-0.006	0.1885	0.351356	0.411162	HNRNPM
-0.466	-1.117	-0.7915	0.0139973	0.0301364	HNRNPR
0.172	0.133	0.1525	0.387695	0.447625	HNRNPU
-0.525	-1.143	-0.834	0.0103306	0.0242943	HNRNPUL1
-0.988	-1.211	-1.0995	0.00104752	0.00609377	HNRNPUL2
0.146	0.431	0.2885	0.155678	0.208375	HSD17B10
0.295	0.554	0.4245	0.0542027	0.0869831	HSP90AA1
0.401	0.676	0.5385	0.0247989	0.0460363	HSP90AB1
0.983	1.415	1.199	0.00117285	0.00633547	HSP90B1
0.623	0.702	0.6625	0.00856327	0.021497	HSPA1A_HSPA1B
0.891	1.343	1.117	0.0017389	0.00800886	HSPA5
0.684	0.995	0.8395	0.00438959	0.014512	HSPA8
0.588	0.977	0.7825	0.0071889	0.0189799	HSPA9
0.514	0.64	0.577	0.0155536	0.0324188	HSPB1
0.657	0.716	0.6865	0.00728814	0.0189799	HSPD1
0.852	0.737	0.7945	0.00402362	0.013768	HSPH1
0.687	0.725	0.706	0.00641204	0.0180432	HYOU1
0.242	0.198	0.22	0.229844	0.286123	IARS
0.223	0.15	0.1865	0.300815	0.360383	IGF2BP3
-0.547	-0.434	-0.4905	0.0282487	0.0507135	IGHG2
0.391	0.106	0.2485	0.210324	0.266764	ILF2
-0.333	-0.635	-0.484	0.0378244	0.063743	ILF3
0.461	0.531	0.496	0.026402	0.0482574	IMPDH2
-0.113	0.348	0.1175	0.567687	0.623323	IQGAP1
-0.034	-0.125	-0.0795	0.645598	0.696784	KARS
0.219	0.058	0.1385	0.439962	0.497527	KCNAB2
0.578	-0.043	0.2675	0.265578	0.323289	KCTD10
-0.162	0.357	0.0975	0.646108	0.696784	KDM1A
-0.006	-0.01	-0.008	0.962388	0.96558	KHDRBS1
-0.81	-1.327	-1.0685	0.00259988	0.0103482	KHSRP
0.341	0.951	0.646	0.0270836	0.0489705	KIDINS220
0.223	0.596	0.4095	0.0722182	0.110061	KIF2C
-1.195	-0.935	-1.065	0.00131475	0.00674086	KIF4A
0.506	0.262	0.384	0.0718682	0.110061	KLHL12
-0.421	-1.469	-0.945	0.020265	0.0399358	KRT1
-0.459	-1.583	-1.021	0.0181972	0.0364546	KRT10
-0.817	-0.484	-0.6505	0.0134911	0.0295728	KRT14
-0.302	-1.379	-0.8405	0.0331681	0.0576852	KRT2
-0.467	-1.235	-0.851	0.0145475	0.0307735	KRT5
-0.609	-1.267	-0.938	0.00710759	0.0189799	KRT6A
0	0.254	0.127	0.491401	0.546503	KRT9
0.261	0.402	0.3315	0.0975939	0.140582	LAP3
-0.676	-0.963	-0.8195	0.00462907	0.0149764	LARP1
0.409	0.54	0.4745	0.0322364	0.0563991	LCP1
1.867	1.948	1.9075	5.5008e-05	0.00351762	LDB1
-0.216	0.087	-0.0645	0.728123	0.770131	LDHB
0.186	0.073	0.1295	0.463306	0.519074	LGALS1
0.654	1.205	0.9295	0.00537048	0.0162635	LGALS8
0.474	0.507	0.4905	0.0271159	0.0489705	LGALS9
0.955	1.341	1.148	0.00126242	0.00658769	LMO7
0.077	-0.102	-0.0125	0.943047	0.957287	LRPPRC
0.233	0.433	0.333	0.101315	0.144927	LRRC59
0.239	0.042	0.1405	0.438954	0.497317	LRRFIP2
-0.557	-0.899	-0.728	0.00869938	0.021718	LSM3
-0.299	-0.12	-0.2095	0.261945	0.319913	LSM4
-2.012	-1.933	-1.9725	4.62455e-05	0.00351762	LSM5
0.872	1.42	1.146	0.00207392	0.0089446	LSP1
-1.44	-1.359	-1.3995	0.000263851	0.00375288	LUC7L2
0.659	1.049	0.854	0.00494167	0.0155714	LYN
-1.374	-1.908	-1.641	0.000352492	0.00399304	MAGOH
-1.374	-1.908	-1.641	0.000352492	0.00399304	MAGOHB
-0.633	-0.414	-0.5235	0.025148	0.0463858	MAP4K4
0.307	0.362	0.3345	0.0912236	0.132989	MAPK14
-0.782	-0.922	-0.852	0.00302154	0.0114971	MATR3
0.269	0.548	0.4085	0.0627528	0.0979067	MB21D2
-0.023	0.104	0.0405	0.814689	0.848342	MCM3
-0.123	0.187	0.032	0.862928	0.889389	MCM5
0.044	0.126	0.085	0.622941	0.676624	MCM7
0.461	0.978	0.7195	0.014169	0.0302906	MIOS
-0.644	-0.881	-0.7625	0.00574052	0.0171931	MNDA
-1	-1.179	-1.0895	0.00101267	0.00600651	MOV10
-0.342	-0.286	-0.314	0.107686	0.151864	MRPL49
0.03	0.61	0.32	0.182957	0.23804	MRPS2
0.305	0.721	0.513	0.0386187	0.0647211	MRPS22
0.363	0.235	0.299	0.125449	0.172885	MRPS23
0.274	0.6	0.437	0.0549048	0.0876346	MRPS27
0.274	0.979	0.6265	0.0380304	0.0639122	MRPS28
0.19	0.649	0.4195	0.0783683	0.116493	MRPS34
-0.105	-0.4	-0.2525	0.20603	0.261865	MRTO4
0.026	0.085	0.0555	0.74569	0.784596	MSANTD2
-0.734	-1.443	-1.0885	0.0043534	0.0144715	MSI2
-0.616	-0.989	-0.8025	0.00619992	0.0178496	MSN
0.35	1.121	0.7355	0.0254905	0.0467326	MTA2
0.422	0.443	0.4325	0.0418083	0.0696805	MVB12A
0.348	0.615	0.4815	0.0363361	0.0615779	MYCBP2
0.86	0.461	0.6605	0.0147476	0.0310244	MYH10
1.208	0.412	0.81	0.0190019	0.0378163	MYH9
1.652	0.592	1.122	0.010643	0.0247654	MYL12A
1.449	0.29	0.8695	0.0353329	0.0602152	MYL6
1.449	0.29	0.8695	0.0353329	0.0602152	MYL6
0.861	0.105	0.483	0.0932585	0.135259	MYL6B
1.829	0.718	1.2735	0.00720022	0.0189799	MYL9
1.133	0.989	1.061	0.00109247	0.00615037	MYO18A
0.608	1.073	0.8405	0.00647975	0.0181493	MYO1C
-0.145	-0.621	-0.383	0.103267	0.14735	MYO1F
0.758	0.956	0.857	0.00319742	0.0115835	MYO1G
0.864	1.269	1.0665	0.00188266	0.0082863	MZT1
1.702	3.047	2.3745	0.00080166	0.00523331	MZT2B
-0.48	-0.805	-0.6425	0.0139308	0.0301364	NACA
0.749	0.833	0.791	0.00399551	0.013768	NAP1L1
0.191	0.183	0.187	0.297403	0.357001	NARS
-0.802	-1.466	-1.134	0.00314607	0.0115835	NCBP1
-0.506	-1.048	-0.777	0.011138	0.0256217	NCL
-0.729	-0.756	-0.7425	0.00513887	0.0159437	NHP2
0.531	0.996	0.7635	0.00970821	0.0232312	NME7
-0.469	-0.178	-0.3235	0.120345	0.166993	NMT1
-0.187	-0.164	-0.1755	0.325315	0.385157	NOA1
-0.903	-0.666	-0.7845	0.00507209	0.0158496	NOL11
1.295	1.119	1.207	0.000614375	0.00492505	NOL4L
-0.111	-0.186	-0.1485	0.401152	0.460526	NONO
-2.083	-2.609	-2.346	5.64761e-05	0.00351762	NOP10
-0.701	-0.819	-0.76	0.00490993	0.0155714	NOP2
-0.598	-0.52	-0.559	0.0169545	0.0347711	NOP56
-0.954	-1.335	-1.1445	0.00126309	0.00658769	NOP58
0.391	0.046	0.2185	0.275941	0.33523	NPM1
0.635	1.194	0.9145	0.00590134	0.0172619	NSF
-1.407	-1.029	-1.218	0.000930523	0.00568653	NSUN5
0.384	0.247	0.3155	0.110555	0.155548	NTPCR
-1.802	-2.298	-2.05	0.000101486	0.00351762	NUDT21
1.19	1.292	1.241	0.000487325	0.00442983	OGDH
-0.574	-0.006	-0.29	0.217417	0.273466	OLA1
0.927	1.358	1.1425	0.00146976	0.00711366	P4HB
-0.265	-0.549	-0.407	0.063911	0.0991439	PA2G4
-1.1	-1.634	-1.367	0.000861087	0.00540994	PABPC1
-0.848	-1.378	-1.113	0.00224372	0.00942673	PABPC4
-0.67	-1.474	-1.072	0.00622524	0.0178496	PABPN1
1.045	1.014	1.0295	0.00115109	0.00633547	PARP1
0.397	0.125	0.261	0.189198	0.243542	PCBP1
0.03	-0.15	-0.06	0.733206	0.772804	PCBP2
-0.117	-0.072	-0.0945	0.584014	0.637963	PCMT1
0.396	0.184	0.29	0.143348	0.194889	PCNA
-1.275	-1.955	-1.615	0.000626933	0.00492505	PDCD11
0.031	0.345	0.188	0.334057	0.393966	PDCD6
0.63	0.965	0.7975	0.0058091	0.017228	PDCD6IP
0.533	0.057	0.295	0.187167	0.24247	PDHA1
0.396	0.152	0.274	0.166982	0.22106	PDHB
-0.272	-0.219	-0.2455	0.187563	0.24247	PDHX
0.423	0.949	0.686	0.0174718	0.0355193	PDIA3
-0.203	-0.566	-0.3845	0.0849053	0.124679	PDIA6
0.008	0.245	0.1265	0.489979	0.545925	PDS5A
0.189	0.581	0.385	0.0886145	0.129497	PDS5B
-1.389	-1.419	-1.404	0.000252542	0.00375288	PES1
0.834	0.65	0.742	0.00591593	0.0172619	PFN1
0.126	0.374	0.25	0.20137	0.257023	PGK1
0.414	0.601	0.5075	0.0269545	0.0489705	PHB
0.009	0.269	0.139	0.454617	0.512185	PHB2
-1.072	-1.522	-1.297	0.000849966	0.00540994	PHF5A
0.387	0.83	0.6085	0.0223863	0.0428598	PHGDH
0.307	0.443	0.375	0.0689849	0.105929	PKM
-0.574	-0.283	-0.4285	0.055188	0.0876346	PLEC
-0.11	-0.183	-0.1465	0.406967	0.465435	PLK1
-1.502	-1.546	-1.524	0.00016824	0.00351762	PNN
1.056	1.976	1.516	0.001882	0.0082863	PNPT1
-2.523	-3.345	-2.934	5.16557e-05	0.00351762	POLRMT
-0.743	-0.512	-0.6275	0.0128067	0.0285906	POP1
-0.038	0.038	-1.47196e-17	1	1	PPAN
0.039	0.305	0.172	0.362881	0.421388	PPIA
0.142	0.211	0.1765	0.324651	0.385125	PPIB
0.294	0.283	0.2885	0.131516	0.180424	PRDX1
-0.374	-0.19	-0.282	0.149184	0.201016	PRDX6
0.068	-0.011	0.0285	0.867564	0.892646	PRKDC
-0.044	0.33	0.143	0.467805	0.523146	PRKRA
-0.726	-0.618	-0.672	0.00824806	0.020792	PRPF19
-1.139	-1.312	-1.2255	0.0005677	0.00489168	PRPF40A
-1.188	-1.385	-1.2865	0.000465851	0.00438578	PRPF8
0.145	0.58	0.3625	0.111128	0.155595	PRPS1
-0.089	-0.393	-0.241	0.226211	0.282763	PRSS1
-2.323	-2.656	-2.4895	2.25134e-05	0.00351762	PRTN3
0.479	0.159	0.319	0.128975	0.177341	PTBP1
1.538	1.332	1.435	0.000275758	0.00375288	PTBP3
-0.198	0.073	-0.0625	0.732187	0.772804	PTCD3
-1.419	-1.785	-1.602	0.000234144	0.00375288	PUM1
-1.253	-1.322	-1.2875	0.000395713	0.00412769	PURA
-1.035	-1.367	-1.201	0.000879122	0.00542723	PURB
-0.073	0.166	0.0465	0.795679	0.831409	QARS
0.057	0.077	0.067	0.695241	0.741836	RAC2
0.033	0.027	0.03	0.859842	0.887721	RAD21
0.214	0.619	0.4165	0.0726411	0.110083	RAE1
-1.113	-1.451	-1.282	0.000651183	0.00492505	RALY
0.062	0.348	0.205	0.290105	0.349628	RANBP2
0.177	0.165	0.171	0.336573	0.395392	RARS
0.776	0.918	0.847	0.00311075	0.0115835	RBBP4
-1.194	-1.34	-1.267	0.000463381	0.00438578	RBM22
-0.845	-1.278	-1.0615	0.00208461	0.0089446	RBM28
0.47	0.566	0.518	0.0228774	0.0434406	RBM39
-1.837	-1.484	-1.6605	0.000188513	0.00351762	RBM8A
-0.747	-1.104	-0.9255	0.0031725	0.0115835	RBMX
0.011	0.008	0.0095	0.955344	0.964639	RCC2
-0.167	-0.218	-0.1925	0.285967	0.34533	RECQL
-0.641	-0.863	-0.752	0.00593468	0.0172619	RIOK2
0.187	0.266	0.2265	0.219874	0.275411	RNH1
-1.331	-1.478	-1.4045	0.000278634	0.00375288	RNPS1
1.676	1.653	1.6645	0.000106955	0.00351762	RPA1
1.362	1.376	1.369	0.000285428	0.00375288	RPA2
1.325	1.431	1.378	0.000291546	0.00375288	RPA3
0.189	-0.037	0.076	0.672235	0.72367	RPL10
0.456	0.236	0.346	0.0934515	0.135259	RPL10A
-0.164	-0.304	-0.234	0.212111	0.267906	RPL11
-0.359	-0.732	-0.5455	0.0285475	0.0510983	RPL12
0.22	0.526	0.373	0.0847832	0.124679	RPL13
-0.585	-0.655	-0.62	0.0111934	0.0256464	RPL13A
-0.933	-1.304	-1.1185	0.00137004	0.00679678	RPL14
-0.194	-0.689	-0.4415	0.0724037	0.110061	RPL15
1.025	1.524	1.2745	0.00107701	0.00615037	RPL17
0.092	-0.04	0.026	0.880348	0.904262	RPL18
-0.647	-1.134	-0.8905	0.00537019	0.0162635	RPL18A
0.088	0.641	0.3645	0.132403	0.18123	RPL19
0.607	0.752	0.6795	0.00817512	0.0207813	RPL21
-0.85	-0.839	-0.8445	0.0028863	0.011052	RPL22
0.512	0.925	0.7185	0.0108912	0.0252459	RPL23
0.587	0.71	0.6485	0.00969848	0.0232312	RPL23A
1.63	1.602	1.616	0.000124415	0.00351762	RPL24
-0.223	0.109	-0.057	0.761877	0.800235	RPL26
0.366	-0.125	0.1205	0.565552	0.622107	RPL27
0.602	0.775	0.6885	0.0080132	0.0204556	RPL27A
0.627	0.865	0.746	0.00632013	0.0180362	RPL28
-1.206	-0.39	-0.798	0.0211899	0.0412026	RPL29
0.132	0.058	0.095	0.583326	0.637963	RPL3
0.273	0.001	0.137	0.463134	0.519074	RPL30
-0.45	-0.005	-0.2275	0.284185	0.343864	RPL31
0.315	0.617	0.466	0.0429294	0.0709625	RPL32
-0.538	-1.313	-0.9255	0.010593	0.0247442	RPL34
2.277	2.435	2.356	2.02952e-05	0.00351762	RPL35
-0.832	-1.418	-1.125	0.00254662	0.0102714	RPL35A
0.198	-0.064	0.067	0.712841	0.757942	RPL36
0.802	1.005	0.9035	0.00253522	0.0102714	RPL4
0.561	0.379	0.47	0.0351014	0.0601596	RPL5
-0.169	-0.712	-0.4405	0.0798768	0.118155	RPL6
-0.342	-0.592	-0.467	0.0392635	0.0656199	RPL7
0.342	0.408	0.375	0.0662525	0.101992	RPL7A
-0.851	-0.619	-0.735	0.00666334	0.0183242	RPL7L1
0.274	0.25	0.262	0.163348	0.217677	RPL8
0.008	-0.608	-0.3	0.217145	0.273466	RPL9
-0.243	-0.136	-0.1895	0.29648	0.356601	RPLP0
0.033	-0.488	-0.2275	0.30568	0.365487	RPLP1
-0.278	-0.537	-0.4075	0.0614647	0.0963372	RPLP2
-0.548	-0.179	-0.3635	0.0996487	0.143201	RPN1
0.246	0.402	0.324	0.104726	0.14873	RPS10
0.964	1.071	1.0175	0.00127789	0.00660789	RPS11
0.659	0.276	0.4675	0.0490913	0.0798393	RPS12
-0.05	-0.705	-0.3775	0.143748	0.194995	RPS13
0.864	0.799	0.8315	0.00315401	0.0115835	RPS14
0.722	0.635	0.6785	0.0077894	0.0200536	RPS15
-0.701	-1.429	-1.065	0.00508236	0.0158496	RPS15A
-0.338	0.068	-0.135	0.499654	0.554661	RPS16
1.069	1.056	1.0625	0.000986292	0.00596707	RPS17L
0.142	0.175	0.1585	0.370489	0.429398	RPS18
0.127	-0.268	-0.0705	0.718209	0.762127	RPS19
-0.11	-0.43	-0.27	0.185505	0.240838	RPS2
0.173	-0.037	0.068	0.70276	0.748538	RPS20
0.484	0.425	0.4545	0.0357319	0.0607242	RPS23
0.136	-0.06	0.038	0.829418	0.860716	RPS24
-0.468	-1.436	-0.952	0.0160809	0.0332046	RPS25
0.452	0.848	0.65	0.0155932	0.0324188	RPS26
-0.067	0.759	0.346	0.218966	0.274843	RPS27A
0.966	1.083	1.0245	0.00124976	0.00658769	RPS28
-0.349	-0.099	-0.224	0.245543	0.303171	RPS3
0.216	-0.176	0.02	0.917819	0.936392	RPS3A
0.079	-0.098	-0.0095	0.956666	0.964639	RPS4X
1.303	1.069	1.186	0.000743524	0.00513254	RPS5
0.401	0.248	0.3245	0.104076	0.148155	RPS6
0.328	-0.302	0.013	0.954279	0.964639	RPS7
0.847	0.741	0.794	0.00400052	0.013768	RPS8
-0.706	-1.723	-1.2145	0.00679341	0.0184305	RPS9
0.684	0.435	0.5595	0.0205947	0.040454	RPSA
-0.355	-0.246	-0.3005	0.122658	0.169425	RRS1
-1.838	-1.681	-1.7595	9.0811e-05	0.00351762	RSL1D1
-1.254	-1.104	-1.179	0.000662523	0.00492505	RTCA
-0.153	0.069	-0.042	0.813688	0.848342	RTCB
1.207	1.119	1.163	0.000660824	0.00492505	RUNX1
1.133	1.088	1.1105	0.000804459	0.00523331	RUNX2
0.574	0.754	0.664	0.00941102	0.0231339	RUVBL1
0.462	0.701	0.5815	0.0174955	0.0355193	RUVBL2
0.3	0.664	0.482	0.042892	0.0709625	S100A4
-2.34	-1.691	-2.0155	0.000187853	0.00351762	SAP18
-0.328	-0.304	-0.316	0.105272	0.149156	SARAF
-0.09	-0.17	-0.13	0.459044	0.516211	SARS
0.4	0.758	0.579	0.0222712	0.0427748	SATB1
-1.355	-1.812	-1.5835	0.000327024	0.00395699	SBNO1
-0.057	-0.255	-0.156	0.393504	0.452604	SEC13
0.074	0.291	0.1825	0.327493	0.386979	SEC16A
0.764	1.507	1.1355	0.00401294	0.013768	SEC23IP
-0.237	0.197	-0.02	0.919893	0.936928	SEC31A
1.449	1.705	1.577	0.000190719	0.00351762	SETDB1
0.158	-0.031	0.0635	0.719297	0.762127	SF1
-0.241	-0.385	-0.313	0.113313	0.157959	SF3A3
-1.708	-1.564	-1.636	0.000128937	0.00351762	SF3B1
-1.509	-1.803	-1.656	0.00016327	0.00351762	SF3B2
-1.133	-1.276	-1.2045	0.0005913	0.00492505	SF3B3
-0.395	-1.059	-0.727	0.0201407	0.0398206	SF3B4
-1.058	-1.687	-1.3725	0.00115578	0.00633547	SF3B5
0.221	-0.175	0.023	0.905786	0.927243	SFPQ
-0.056	0.276	0.11	0.563562	0.621048	SKP1
0.537	0.854	0.6955	0.00994289	0.023658	SLC25A5
0.987	0.981	0.984	0.00142009	0.00692865	SLC25A6
-0.368	-0.416	-0.392	0.0575898	0.0911389	SLIRP
-0.33	0.018	-0.156	0.42417	0.482748	SLK
-0.581	-0.576	-0.5785	0.0144897	0.0307588	SMC1A
-0.609	-0.434	-0.5215	0.0240591	0.0450643	SMC3
-0.571	-0.404	-0.4875	0.030385	0.054227	SMU1
0.003	-0.376	-0.1865	0.353467	0.412037	SND1
-0.624	-0.492	-0.558	0.0178087	0.0360343	SNRNP200
-1.068	-1.304	-1.186	0.000746552	0.00513254	SNRNP40
-1.009	-1.373	-1.191	0.000996757	0.00597067	SNRNP70
0.138	0.034	0.086	0.620318	0.674987	SNRPA
-0.436	-1.079	-0.7575	0.0162658	0.0334721	SNRPA1
-0.619	-1.343	-0.981	0.00715575	0.0189799	SNRPB
-0.953	-1.867	-1.41	0.00258097	0.010341	SNRPD1
-1.022	-1.879	-1.4505	0.0018901	0.0082863	SNRPD2
-1.34	-1.672	-1.506	0.000289984	0.00375288	SNRPD3
-0.561	-0.705	-0.633	0.0109478	0.0252803	SNRPE
-0.257	-0.569	-0.413	0.0637997	0.0991439	SNW1
0.563	0.494	0.5285	0.0208883	0.0408979	SQRDL
0.06	0.489	0.2745	0.20308	0.25866	SQSTM1
-1.048	-1.389	-1.2185	0.000839522	0.0054033	SRP14
-1.267	-1.776	-1.5215	0.000471199	0.00438578	SRP9
1.433	1.243	1.338	0.000379193	0.00402476	SRPK1
-2.279	-1.861	-2.07	7.49209e-05	0.00351762	SRSF1
-1.448	-1.899	-1.6735	0.000243625	0.00375288	SRSF10
-1.776	-2.053	-1.9145	7.50069e-05	0.00351762	SRSF2
-1.186	-1.626	-1.406	0.000557031	0.00488411	SRSF3
-1.205	-1.356	-1.2805	0.000442898	0.00438578	SRSF4
-1.448	-1.415	-1.4315	0.000229419	0.00375288	SRSF7
-1.822	-1.716	-1.769	8.27652e-05	0.00351762	SRSF9
-0.657	-1.494	-1.0755	0.00677438	0.0184305	SSB
0.531	1.792	1.1615	0.0153395	0.032112	SSBP1
0.447	0.705	0.576	0.0187318	0.0374018	SSRP1
0.739	1.429	1.084	0.00417902	0.014204	STAG1
0.513	1.528	1.0205	0.0138426	0.0301251	STAG2
-0.99	-0.943	-0.9665	0.00156104	0.00743643	STAU1
-0.215	-0.084	-0.1495	0.403109	0.461896	STAU2
1.627	1.617	1.622	0.000121684	0.00351762	STOM
-0.415	-1.081	-0.748	0.0181725	0.0364546	STRBP
-1.274	-1.588	-1.431	0.000356403	0.00399304	SUB1
0.049	-0.495	-0.223	0.321203	0.381784	SUPT16H
0.439	0.763	0.601	0.0180329	0.0363663	SUPV3L1
-0.619	-1.247	-0.933	0.00664839	0.0183242	SYNCRIP
-0.946	-1.573	-1.2595	0.00172253	0.00800886	TAOK3
-0.946	-1.587	-1.2665	0.00175707	0.00800886	TARDBP
1.583	2.071	1.827	0.000176909	0.00351762	TAX1BP1
-0.281	-0.07	-0.1755	0.343689	0.402969	TBC1D4
0.681	0.868	0.7745	0.0049312	0.0155714	TCP1
-0.475	-0.459	-0.467	0.0321769	0.0563991	TFB1M
0.476	0.665	0.5705	0.0174742	0.0355193	TFCP2
0.511	0.866	0.6885	0.011276	0.0256464	TFEB
0.949	1.401	1.175	0.00137059	0.00679678	TMOD2
1.627	1.292	1.4595	0.000341617	0.00399304	TMOD3
-0.512	-0.439	-0.4755	0.0307389	0.0546972	TOE1
-0.333	-0.53	-0.4315	0.0474809	0.0774284	TOP1
-0.453	-0.23	-0.3415	0.0970667	0.140156	TOP2A
-0.196	0.11	-0.043	0.816392	0.848655	TOP2B
1.029	0.342	0.6855	0.0265596	0.0483992	TPM1
1.076	0.308	0.692	0.0314532	0.0556409	TPM3
1.07	0.311	0.6905	0.0309986	0.0549975	TPM3
0.929	0.245	0.587	0.044955	0.073907	TPM4
-0.312	-0.823	-0.5675	0.0336992	0.0584184	TRA2A
-0.931	-1.156	-1.0435	0.00134842	0.00679678	TRA2B
-0.193	0.044	-0.0745	0.67959	0.730287	TRIM21
-0.623	-0.2	-0.4115	0.0776081	0.115933	TRIM27
-1.531	-1.338	-1.4345	0.000269758	0.00375288	TRMT6
-0.975	-0.85	-0.9125	0.00216892	0.00924081	TRMT61A
-0.309	-0.134	-0.2215	0.238274	0.296007	TRRAP
0.865	1.607	1.236	0.00272948	0.0106979	TSG101
-0.657	-0.884	-0.7705	0.00538815	0.0162635	TSR1
0.5	1.01	0.755	0.0114677	0.0256962	TTN
0.324	0.521	0.4225	0.050793	0.0821651	TUBA1B
0.389	0.55	0.4695	0.0344225	0.0591636	TUBA1C
0.3	0.318	0.309	0.11136	0.155595	TUBA4A
0.417	0.347	0.382	0.0627897	0.0979067	TUBB
0.277	0.221	0.249	0.182452	0.237895	TUBB4B
0.47	0.564	0.517	0.0230099	0.0435032	TUBG1
0.656	0.925	0.7905	0.00522067	0.0161148	TUBGCP2
0.499	0.771	0.635	0.013131	0.0290633	TUBGCP3
0.087	0.527	0.307	0.164478	0.218222	TUBGCP4
-0.299	0.191	-0.054	0.793969	0.831058	TUBGCP5
0.426	0.497	0.4615	0.0340817	0.0587449	TUBGCP6
0.376	0.497	0.4365	0.0424571	0.0705675	TUFM
-0.079	0.23	0.0755	0.685648	0.734189	TWNK
-0.258	-0.68	-0.469	0.0523649	0.0842573	TXLNA
-0.374	-0.693	-0.5335	0.0277774	0.0500159	TXN
-0.399	-0.162	-0.2805	0.157814	0.210768	U2AF1
0.143	-0.092	0.0255	0.886621	0.909163	U2AF2
-0.122	-0.314	-0.218	0.247209	0.304606	UBE2N
0.665	0.862	0.7635	0.00533123	0.0162635	UBP1
-0.384	-0.332	-0.358	0.0754819	0.113317	UBR5
-1.26	-1.223	-1.2415	0.000465677	0.00438578	UBTF
-1.141	-1.615	-1.378	0.000683172	0.00497971	UPF1
0.193	0.333	0.263	0.16849	0.222084	USP13
-0.362	-0.283	-0.3225	0.101329	0.144927	USP9Y
-1.44	-1.247	-1.3435	0.000373533	0.00402476	UTP20
-0.28	-0.076	-0.178	0.336286	0.395392	VRK2
0.532	1.031	0.7815	0.00966526	0.0232312	VRK3
-0.83	-0.708	-0.769	0.00468146	0.0150653	WDR12
-0.75	-0.803	-0.7765	0.00425817	0.0143122	WDR36
-0.828	-1.366	-1.097	0.00245876	0.0101887	XRCC5
-0.629	-1.119	-0.874	0.00587411	0.0172619	XRCC6
-0.902	-1.291	-1.0965	0.00158107	0.007473	XRN2
-1.188	-1.735	-1.4615	0.000650162	0.00492505	YBX1
-1.782	-1.782	-1.782	7.53789e-05	0.00351762	YTHDC1
-0.779	-1.057	-0.918	0.00272849	0.0106979	YTHDC2
-0.953	-0.834	-0.8935	0.00237442	0.00990704	YTHDF2
0.602	1.099	0.8505	0.00673642	0.0184305	YWHAE
0.712	0.977	0.8445	0.00386831	0.0136861	YWHAG
0.536	0.977	0.7565	0.00946661	0.0231339	YWHAQ
-1.263	-1.559	-1.411	0.00036514	0.00401654	ZC3H11A
-1.578	-1.885	-1.7315	0.000134759	0.00351762	ZC3H7B
-0.456	-0.913	-0.6845	0.0147686	0.0310244	ZCCHC3
1.445	2.034	1.7395	0.000318176	0.0039285	ZEB2
-0.791	-1.454	-1.1225	0.00328386	0.0117558	ZFP36L2
-0.734	-0.825	-0.7795	0.00428666	0.0143283	ZMYM3
0.653	0.779	0.716	0.00641176	0.0180432	ZNF516

## Sheet: Supplemental Table S2c
SMC1A IP-MS in SMC3 mutant vs WT U937 cells (Supplementary Figure S2F)
rep1	rep2	logFC	pvalue	FDR	gene
-0.031	-0.047	-0.039	0.760276	0.987346	A2M
0.01	0.047	0.0285	0.823539	0.987478	AAAS
0.024	-0.043	-0.0095	0.940817	0.998944	AARS
-0.034	0.046	0.006	0.962645	0.998944	AASDHPPT
0.372	0.434	0.403	0.0066604	0.103262	ABCD3
0.231	0.014	0.1225	0.359352	0.867264	ABCE1
0.24	-0.066	0.087	0.523274	0.936066	ABCF1
0.143	-0.116	0.0135	0.919224	0.995512	ABCF2
0.144	-0.276	-0.066	0.642639	0.963958	ABHD12
-0.162	0.082	-0.04	0.763118	0.987346	ABHD14B
-0.687	-0.047	-0.367	0.0340922	0.298454	ABRACL
0.08	-0.123	-0.0215	0.869693	0.987478	ACAA1
0.151	0.109	0.13	0.318153	0.827479	ACAA2
0.232	0.114	0.173	0.193596	0.717538	ACADM
0.282	0.064	0.173	0.202568	0.728169	ACADVL
0.094	0.122	0.108	0.403855	0.888431	ACAT1
0.189	0.003	0.096	0.466391	0.916139	ACAT2
-0.379	-0.09	-0.2345	0.0983454	0.530278	ACIN1
-0.078	0.014	-0.032	0.803238	0.987478	ACLY
-0.007	-0.159	-0.083	0.524833	0.936066	ACO1
0.038	0.066	0.052	0.684658	0.969693	ACO2
-0.006	-0.049	-0.0275	0.829675	0.987478	ACOT13
0.001	-0.088	-0.0435	0.735005	0.985343	ACOT7
-0.158	0.086	-0.036	0.786129	0.987478	ACP1
0.299	0.063	0.181	0.185788	0.705561	ACSL3
0.157	-0.231	-0.037	0.791354	0.987478	ACSL4
-0.276	0.009	-0.1335	0.328964	0.834787	ACSL5
0.076	0.033	0.0545	0.670683	0.9685	ACTA1
0.095	-0.017	0.039	0.762131	0.987346	ACTB
-0.211	0.269	0.029	0.842331	0.987478	ACTL6A
0.091	0.051	0.071	0.580475	0.953352	ACTN1
-0.108	0.099	-0.0045	0.972624	0.998944	ACTN4
-0.084	0.011	-0.0365	0.776418	0.987478	ACTR1A
0.256	0.092	0.174	0.194672	0.717538	ACTR2
0.197	0.092	0.1445	0.272051	0.785303	ACTR3
-0.526	-0.364	-0.445	0.00384028	0.0702667	ACTR8
-0.452	0.03	-0.211	0.163673	0.675101	ADA
0.008	0.168	0.088	0.501254	0.932278	ADAR
0.004	0.478	0.241	0.114233	0.581472	ADGRE5
-0.14	-0.008	-0.074	0.568734	0.94945	ADH5
0.016	0.082	0.049	0.702514	0.977588	ADI1
0.1	0.184	0.142	0.278867	0.786533	ADK
-0.06	-0.03	-0.045	0.725062	0.978997	ADPGK
0.326	-0.212	0.057	0.704678	0.977588	ADPRHL2
0.105	0.026	0.0655	0.610901	0.958356	ADSL
0.122	0.07	0.096	0.45738	0.916139	ADSS
-0.011	-0.064	-0.0375	0.769574	0.987369	AFG3L2
0.372	0.437	0.4045	0.00651768	0.103262	AGAP3
0.01	0.051	0.0305	0.811445	0.987478	AGFG1
-0.198	-0.424	-0.311	0.0314578	0.288152	AGO1
-0.395	-0.279	-0.337	0.0190394	0.217241	AGO2
0.063	0	0.0315	0.805685	0.987478	AGPS
-0.04	-0.26	-0.15	0.265834	0.781306	AGTPBP1
0.17	0.016	0.093	0.477178	0.921244	AHCY
0.096	-0.139	-0.0215	0.87081	0.987478	AHCYL1
0.052	-0.029	0.0115	0.928488	0.997824	AHNAK
0.018	0.027	0.0225	0.860087	0.987478	AHSA1
-0.01	0.184	0.087	0.509229	0.935404	AIFM1
0.236	0.221	0.2285	0.0905768	0.506781	AIMP1
0.064	-0.086	-0.011	0.932289	0.998944	AIMP2
-0.058	0.062	0.002	0.987608	0.999014	AIP
0.534	0.115	0.3245	0.0358123	0.301804	AK2
-0.021	-0.17	-0.0955	0.465227	0.916139	AKAP8L
-0.134	-0.035	-0.0845	0.513938	0.935404	AKR1A1
-0.227	-0.08	-0.1535	0.247743	0.763189	AKR1B1
-0.033	-0.056	-0.0445	0.727918	0.980203	AKR7A2
0.105	-0.1	0.0025	0.984781	0.999014	ALDH16A1
0.087	0.545	0.316	0.0432927	0.34213	ALDH18A1
0.167	0.002	0.0845	0.518572	0.936066	ALDH1B1
0.13	-0.257	-0.0635	0.650527	0.9685	ALDH4A1
-0.283	-0.144	-0.2135	0.115513	0.584948	ALDH7A1
0.126	0.036	0.081	0.530801	0.938934	ALDH9A1
0.144	0.146	0.145	0.267172	0.78231	ALDOA
-0.253	0.021	-0.116	0.392508	0.886714	ALDOC
-0.031	0.083	0.026	0.839972	0.987478	ALPI
0.23	0.276	0.253	0.0642494	0.420937	ALYREF
0.114	-0.08	0.017	0.896543	0.992846	AMPD2
-0.298	-0.309	-0.3035	0.0303135	0.281127	ANKRD31
-0.037	0.308	0.1355	0.332307	0.834787	ANLN
0.112	-0.041	0.0355	0.784327	0.987478	ANP32A
0.101	-0.048	0.0265	0.837893	0.987478	ANP32B
0.243	-0.053	0.095	0.484938	0.926364	ANP32E
-0.147	0.106	-0.0205	0.877419	0.987478	ANXA1
0.255	-0.037	0.109	0.423691	0.897536	ANXA11
0.049	0.066	0.0575	0.653506	0.9685	ANXA2
0.034	0.214	0.124	0.349397	0.851891	ANXA3
-0.035	0.16	0.0625	0.634084	0.963665	ANXA4
0.004	0.093	0.0485	0.706042	0.977588	ANXA5
0.192	0.079	0.1355	0.302232	0.809806	ANXA6
0.114	0.122	0.118	0.362753	0.867378	ANXA7
0.022	-0.13	-0.054	0.677703	0.9685	AP1G1
-0.354	-0.002	-0.178	0.209748	0.729238	AP2B1
-0.143	-0.046	-0.0945	0.466213	0.916139	AP2M1
-0.041	0.111	0.035	0.787242	0.987478	AP2S1
0.037	0.012	0.0245	0.847867	0.987478	APEX1
-0.243	0.187	-0.028	0.84411	0.987478	API5
-0.309	0.351	0.021	0.895675	0.992426	APIP
0.101	0.081	0.091	0.480021	0.922349	APMAP
-0.421	-0.725	-0.573	0.000791744	0.025936	APOBEC3B
-0.796	-0.595	-0.6955	0.000109961	0.00697906	APOBEC3C
0.131	0.057	0.094	0.467406	0.916139	APRT
-0.683	-0.695	-0.689	9.41019e-05	0.00659038	AQR
0.084	-0.065	0.0095	0.941491	0.998944	ARCN1
0.152	-0.132	0.01	0.9406	0.998944	ARF1
0.335	0.112	0.2235	0.106893	0.555244	ARF4
-0.19	-0.28	-0.235	0.0841026	0.489835	ARFGEF1
0.332	-0.147	0.0925	0.528457	0.937078	ARHGAP1
-0.24	-0.31	-0.275	0.0469785	0.35602	ARHGAP15
0.309	-0.101	0.104	0.465447	0.916139	ARHGAP17
-0.039	0.05	0.0055	0.96579	0.998944	ARHGAP45
0.095	0.047	0.071	0.580648	0.953352	ARHGDIA
0.063	0.121	0.092	0.476146	0.921244	ARHGDIB
-0.093	-0.097	-0.095	0.461205	0.916139	ARHGEF1
0.301	0.015	0.158	0.251483	0.765911	ARHGEF2
0.314	0.065	0.1895	0.168811	0.68027	ARHGEF6
0.445	0.098	0.2715	0.0646699	0.421048	ARIH2
0.531	0.613	0.572	0.000518054	0.0187887	ARL14EP
0.34	-0.243	0.0485	0.75256	0.987346	ARL8B
-0.094	-0.211	-0.1525	0.248384	0.763189	ARMC6
-0.109	0.058	-0.0255	0.844479	0.987478	ARPC1A
0.367	0.129	0.248	0.0778544	0.48016	ARPC1B
0.225	0.133	0.179	0.178112	0.698239	ARPC2
-0.112	-0.042	-0.077	0.550175	0.944301	ARPC3
0.401	0.134	0.2675	0.0614459	0.410515	ARPC4
0.171	-0.183	-0.006	0.96525	0.998944	ARPC5
0.141	-0.105	0.018	0.892031	0.989875	ARPC5L
0.304	0.016	0.16	0.246134	0.763189	ARRB1
-0.18	0.014	-0.083	0.528586	0.937078	ASNA1
0.012	0.049	0.0305	0.811407	0.987478	ASNS
0.208	-0.008	0.1	0.451765	0.912971	ASPH
0.062	0.056	0.059	0.645093	0.965295	ASS1
0.058	-0.23	-0.086	0.525414	0.936066	ATAD1
0.167	0.31	0.2385	0.0822379	0.488967	ATAD3A
0.281	1.004	0.6425	0.00160476	0.0402379	ATF7IP
0.109	0.093	0.101	0.434083	0.905939	ATG3
0.168	0.085	0.1265	0.33244	0.834787	ATIC
-0.207	0.008	-0.0995	0.453863	0.91448	ATL3
0.167	-0.024	0.0715	0.586223	0.954787	ATP1A1
0.411	-0.009	0.201	0.171363	0.682429	ATP1B3
0.263	-0.026	0.1185	0.385006	0.884556	ATP2A2
0.113	-0.099	0.007	0.957484	0.998944	ATP5A1
0.191	-0.01	0.0905	0.493374	0.928509	ATP5B
0.115	0.126	0.1205	0.353016	0.855704	ATP5C1
0.127	-0.212	-0.0425	0.756665	0.987346	ATP5F1
0.09	-0.14	-0.025	0.849826	0.987478	ATP5H
0.36	-0.025	0.1675	0.242371	0.763189	ATP5I
-0.127	-0.082	-0.1045	0.419237	0.897536	ATP5J
0.015	-0.426	-0.2055	0.166389	0.675111	ATP5L
0.208	-0.145	0.0315	0.819185	0.987478	ATP5O
-0.53	-0.083	-0.3065	0.0480078	0.357157	ATP6AP2
0.084	-0.025	0.0295	0.818694	0.987478	ATP6V1A
0.262	-0.095	0.0835	0.547609	0.944301	ATP6V1B2
0.058	-0.018	0.02	0.875944	0.987478	ATP6V1C1
0.46	0.129	0.2945	0.0461881	0.352662	ATP6V1E1
0.017	-0.028	-0.0055	0.965657	0.998944	ATP6V1H
0.212	-0.027	0.0925	0.488484	0.926364	ATXN10
-0.132	0.083	-0.0245	0.852189	0.987478	ATXN2L
-0.268	-0.799	-0.5335	0.00291028	0.0579488	AZGP1
0.058	-0.114	-0.028	0.829662	0.987478	B2M
0.224	0.21	0.217	0.106212	0.554542	BAG2
0.349	-0.004	0.1725	0.22352	0.742414	BAG6
-0.215	0.041	-0.087	0.516378	0.935404	BANF1
-0.032	0.008	-0.012	0.925146	0.996802	BASP1
0.256	0.173	0.2145	0.111336	0.574619	BCAP31
-0.511	-0.152	-0.3315	0.0289811	0.276341	BCAS2
-0.313	0.158	-0.0775	0.595157	0.955703	BCCIP
0.127	0.091	0.109	0.399787	0.886714	BCKDHA
0.21	0.288	0.249	0.0686832	0.438666	BCKDHB
-0.116	-0.228	-0.172	0.195646	0.717538	BCLAF1
-0.047	-0.29	-0.1685	0.216921	0.733508	BDH1
0.36	-0.142	0.109	0.463885	0.916139	BID
-0.231	-0.058	-0.1445	0.277621	0.785303	BLMH
0.012	0.028	0.02	0.875497	0.987478	BLVRA
0.016	0.012	0.014	0.912631	0.995512	BLVRB
0.09	0.111	0.1005	0.436363	0.905939	BOLA2
-0.265	-0.256	-0.2605	0.0573553	0.39622	BOP1
0.114	-0.17	-0.028	0.834847	0.987478	BPNT1
0.129	0.037	0.083	0.52096	0.936066	BRAT1
0.325	-0.053	0.136	0.336851	0.835942	BRCC3
0.154	-0.051	0.0515	0.695215	0.975126	BRE
-0.195	0.069	-0.063	0.63795	0.963665	BRIX1
-0.114	-0.04	-0.077	0.550323	0.944301	BRK1
0.103	0.073	0.088	0.494488	0.928509	BSG
-0.104	-0.492	-0.298	0.0483375	0.358297	BTBD9
-0.273	-0.066	-0.1695	0.210047	0.729238	BTF3
0.383	0.098	0.2405	0.0904606	0.506781	BTK
0.191	0.182	0.1865	0.159677	0.66729	BUB3
-0.812	-1.041	-0.9265	6.56902e-06	0.00127754	BUD31
0.208	-0.364	-0.078	0.611166	0.958356	BYSL
-0.01	0.02	0.005	0.968754	0.998944	BZW1
0.378	0.111	0.2445	0.0841092	0.489835	BZW2
-0.21	-0.203	-0.2065	0.122499	0.602996	C12orf10
-0.152	0.074	-0.039	0.767682	0.987346	C14orf166
0.257	0.111	0.184	0.170396	0.681249	C1QBP
0.439	-0.012	0.2135	0.15341	0.653199	C21orf33
-0.109	-0.012	-0.0605	0.638834	0.963665	C2CD5
0.299	-0.278	0.0105	0.94531	0.998944	C2CD6
-0.098	0.095	-0.0015	0.990841	0.999014	C3
-0.126	0.081	-0.0225	0.863835	0.987478	C9orf78
-0.158	-0.059	-0.1085	0.404446	0.888431	CAB39
-0.173	-0.082	-0.1275	0.329193	0.834787	CABLES2
-0.115	0.192	0.0385	0.77628	0.987478	CACYBP
-0.007	0.073	0.033	0.796969	0.987478	CAD
-0.121	0.017	-0.052	0.688168	0.971278	CALM1
0.079	0.085	0.082	0.523658	0.936066	CALR
0.145	0.047	0.096	0.459368	0.916139	CALU
0.437	-0.176	0.1305	0.409184	0.894522	CAMK2G
-0.121	0.06	-0.0305	0.815114	0.987478	CAND1
0.137	0.027	0.082	0.526879	0.937078	CANX
0.152	0.163	0.1575	0.230065	0.746426	CAP1
0.16	0.05	0.105	0.42006	0.897536	CAPG
0.081	-0.021	0.03	0.815508	0.987478	CAPN1
-0.162	0.028	-0.067	0.609676	0.958356	CAPNS1
-0.145	0.227	0.041	0.767965	0.987346	CAPRIN1
-0.003	-0.015	-0.009	0.943765	0.998944	CAPZA1
0.338	-0.046	0.146	0.304989	0.813972	CAPZA2
0.173	0.131	0.152	0.24636	0.763189	CAPZB
-0.366	0.231	-0.0675	0.663746	0.9685	CARHSP1
0.251	-0.254	-0.0015	0.991885	0.999014	CARM1
0.19	-0.015	0.0875	0.507988	0.935404	CARS
0.416	-0.075	0.1705	0.256336	0.773578	CARS2
-0.792	-1.592	-1.192	8.19982e-06	0.00138782	CASC3
-0.034	-0.015	-0.0245	0.847841	0.987478	CAT
0.115	0.006	0.0605	0.639369	0.963665	CBR1
0.208	-0.321	-0.0565	0.705852	0.977588	CBS
0.063	0.235	0.149	0.2635	0.779391	CBX3
-0.068	0.066	-0.001	0.993818	0.999014	CBX5
-0.253	-0.26	-0.2565	0.060778	0.408993	CCAR1
0.119	0.031	0.075	0.561163	0.946782	CCAR2
0.119	0.031	0.075	0.561163	0.946782	CCDC124
0.384	-0.083	0.1505	0.308344	0.814365	CCDC22
0.232	-0.167	0.0325	0.817042	0.987478	CCDC47
0.092	0.03	0.061	0.634868	0.963665	CCT2
0.035	0.049	0.042	0.742528	0.987346	CCT3
0.07	0.022	0.046	0.719484	0.978997	CCT4
-0.044	0.131	0.0435	0.738692	0.986711	CCT5
-0.026	0.089	0.0315	0.806829	0.987478	CCT6A
0.107	0.032	0.0695	0.58938	0.955703	CCT7
0.04	0.13	0.085	0.511031	0.935404	CCT8
0.183	0.023	0.103	0.432664	0.904986	CD320
0.288	0.243	0.2655	0.0535885	0.384993	CD44
0.159	0.235	0.197	0.140475	0.629813	CD59
-0.103	-0.042	-0.0725	0.573129	0.94945	CDA
0.227	-0.004	0.1115	0.404599	0.888431	CDC123
0.056	0.081	0.0685	0.593489	0.955703	CDC37
-0.847	-0.971	-0.909	6.26931e-06	0.00127754	CDC40
-0.112	0	-0.056	0.664429	0.9685	CDC42
-0.391	-0.407	-0.399	0.00698322	0.107053	CDC5L
0.018	0.173	0.0955	0.465738	0.916139	CDC73
0.039	0.079	0.059	0.645431	0.965295	CDK1
0.529	0.068	0.2985	0.0546668	0.386858	CDK11B
0.041	0.099	0.07	0.586186	0.954787	CDK4
-0.324	0.075	-0.1245	0.382092	0.88185	CDK5
-0.079	0.196	0.0585	0.66308	0.9685	CDK6
-0.216	0.01	-0.103	0.439838	0.905939	CDKN2A
0.052	0.112	0.082	0.524616	0.936066	CDV3
-0.263	-0.099	-0.181	0.178427	0.698239	CEBPZ
-0.189	-0.429	-0.309	0.0329769	0.294454	CELF1
-0.44	-0.1	-0.27	0.0653286	0.423906	CELF2
0.207	-0.164	0.0215	0.876846	0.987478	CENPE
-0.072	0.14	0.034	0.795928	0.987478	CES1
0.117	0.123	0.12	0.354926	0.859183	CFL1
-0.159	0.157	-0.001	0.994121	0.999014	CHCHD2
0.246	-0.101	0.0725	0.599517	0.957144	CHCHD3
-0.424	-0.129	-0.2765	0.0562145	0.393696	CHD1
0.064	0.085	0.0745	0.561895	0.946782	CHD4
-0.396	-0.067	-0.2315	0.106837	0.555244	CHERP
-0.188	-0.205	-0.1965	0.140086	0.629813	CHMP2A
0.029	-0.024	0.0025	0.984393	0.999014	CHMP4B
-0.247	-0.288	-0.2675	0.0519994	0.380585	CHMP5
-0.003	0.233	0.115	0.391073	0.886714	CHORDC1
0.125	-0.109	0.008	0.951712	0.998944	CHTF8
0.648	-0.048	0.3	0.0834623	0.489835	CIAO1
0.236	0.08	0.158	0.235621	0.756317	CIAPIN1
-0.098	0.094	-0.002	0.987785	0.999014	CIRBP
0.049	-0.093	-0.022	0.864921	0.987478	CISD1
-0.034	0.004	-0.015	0.906509	0.995258	CKAP4
-0.096	0.056	-0.02	0.877316	0.987478	CKAP5
-0.246	-0.032	-0.139	0.30014	0.806138	CKB
-0.204	0.166	-0.019	0.891015	0.989826	CKS1B
0.299	0.035	0.167	0.223636	0.742414	CKS2
-0.218	0.265	0.0235	0.872097	0.987478	CLASP2
0.411	-0.03	0.1905	0.19728	0.718577	CLEC2B
0.315	0.161	0.238	0.0833879	0.489835	CLIC1
0.039	0.051	0.045	0.724931	0.978997	CLIC4
0.026	-0.123	-0.0485	0.708608	0.977588	CLNS1A
0.22	0.145	0.1825	0.169605	0.680767	CLPX
0.494	0.161	0.3275	0.029235	0.276733	CLTA
0.19	-0.034	0.078	0.556415	0.944301	CLTC
0.154	0.08	0.117	0.368359	0.874289	CLUH
-0.388	-0.096	-0.242	0.089362	0.506781	CMAS
-0.413	0.192	-0.1105	0.481176	0.923694	CMBL
-0.373	-0.202	-0.2875	0.0417402	0.333757	CMPK1
0.088	-0.309	-0.1105	0.436078	0.905939	CMTR1
0.246	0.002	0.124	0.357261	0.863805	CNBP
-0.173	-0.051	-0.112	0.391389	0.886714	CNDP2
0.003	-0.016	-0.0065	0.959374	0.998944	CNN2
-0.193	-0.141	-0.167	0.205397	0.729238	CNOT1
-0.387	-0.114	-0.2505	0.0780751	0.48016	CNP
0.383	-0.002	0.1905	0.186911	0.706085	CNPY2
-0.078	0.203	0.0625	0.642438	0.963958	COA7
0.102	-0.333	-0.1155	0.423799	0.897536	COASY
0.285	-0.198	0.0435	0.765971	0.987346	COL4A3BP
-0.014	0.055	0.0205	0.872788	0.987478	COLGALT1
-0.041	0.166	0.0625	0.635099	0.963665	COMT
0.278	0.016	0.147	0.280766	0.786533	COPA
-0.246	-0.149	-0.1975	0.140417	0.629813	COPB1
-0.096	0.051	-0.0225	0.862012	0.987478	COPB2
-0.134	0.096	-0.019	0.885547	0.987999	COPE
0.13	0.129	0.1295	0.319406	0.827479	COPG1
0.181	-0.082	0.0495	0.711043	0.977588	COPG2
-0.046	0.053	0.0035	0.978252	0.998944	COPS2
0.078	0.129	0.1035	0.423763	0.897536	COPS4
-0.289	-0.028	-0.1585	0.246369	0.763189	COPS5
0.405	0.192	0.2985	0.0371422	0.305408	COPS6
-0.165	-0.057	-0.111	0.394554	0.886714	COPS8
-0.156	0.126	-0.015	0.910955	0.995512	COPZ1
0.229	0.148	0.1885	0.157205	0.659676	CORO1A
0.402	0.148	0.275	0.0545026	0.386858	CORO1B
0.066	0.074	0.07	0.585381	0.954787	CORO1C
-0.028	-0.045	-0.0365	0.775171	0.987478	CORO7
-0.266	0.107	-0.0795	0.56921	0.94945	COTL1
0.113	0.075	0.094	0.46625	0.916139	COX4I1
0.372	0.186	0.279	0.0478698	0.357157	COX5A
0.221	-0.028	0.0965	0.471537	0.918981	COX5B
0.285	-0.141	0.072	0.613952	0.958356	COX6B1
0.129	0.124	0.1265	0.330337	0.834787	COX6C
-0.238	0.009	-0.1145	0.394576	0.886714	COX7A2
0.55	0.191	0.3705	0.0167204	0.196295	CPNE1
0.367	-0.191	0.088	0.563952	0.947383	CPNE3
-0.012	0.116	0.052	0.687664	0.971241	CPS1
-0.414	-0.52	-0.467	0.00256696	0.0533115	CPSF1
-0.211	-0.236	-0.2235	0.097185	0.527761	CPSF2
-0.214	-0.22	-0.217	0.106179	0.554542	CPSF3
-0.583	-0.212	-0.3975	0.0116973	0.15132	CPSF4
-0.234	-0.033	-0.1335	0.317338	0.827479	CPSF6
-0.776	-0.327	-0.5515	0.00170834	0.0418028	CPSF7
0.593	-0.137	0.228	0.185796	0.705561	CPT2
0.19	0.247	0.2185	0.104675	0.553013	CRIP1
-0.261	-0.145	-0.203	0.131489	0.621057	CRKL
-1.014	-0.293	-0.6535	0.00139858	0.0380048	CRNKL1
0.094	0.068	0.081	0.528827	0.937078	CRTAP
-0.057	-0.151	-0.104	0.423431	0.897536	CS
-0.084	-0.123	-0.1035	0.423441	0.897536	CSDE1
-0.05	0.06	0.005	0.968982	0.998944	CSE1L
0.17	0.17	0.17	0.197108	0.718577	CSK
0.221	0.055	0.138	0.298163	0.806138	CSNK2A1
-0.062	0.142	0.04	0.760566	0.987346	CSNK2A2
0.161	0.04	0.1005	0.440516	0.905939	CSNK2B
0.136	0.096	0.116	0.371161	0.874289	CSRP1
0.478	0.075	0.2765	0.0658798	0.425728	CSTB
-0.335	-0.059	-0.197	0.15701	0.659676	CSTF1
0.078	-0.071	0.0035	0.978426	0.998944	CSTF2
0.354	0.118	0.236	0.0914556	0.508894	CTBP1
0.182	0.223	0.2025	0.129646	0.617842	CTBP2
-0.231	-0.062	-0.1465	0.270923	0.785303	CTNNBL1
-0.141	-0.044	-0.0925	0.475513	0.921244	CTNND1
0.104	-0.024	0.04	0.756829	0.987346	CTPS1
-0.28	0.007	-0.1365	0.318925	0.827479	CTR9
0.267	-0.035	0.116	0.396918	0.886714	CTSA
0.056	-0.033	0.0115	0.928551	0.997824	CTSB
0.381	-0.075	0.153	0.298269	0.806138	CTSC
0.01	-0.127	-0.0585	0.651833	0.9685	CTSD
0.323	0.088	0.2055	0.136538	0.629813	CTSG
0.495	-0.222	0.1365	0.414936	0.897536	CTSZ
0.236	-0.094	0.071	0.604658	0.958356	CTTN
0.277	0.017	0.147	0.280476	0.786533	CUL1
0.149	0.117	0.133	0.307312	0.814313	CUL2
-0.068	-0.268	-0.168	0.213103	0.732939	CUL3
0.139	-0.079	0.03	0.819728	0.987478	CUL4A
-0.147	-0.09	-0.1185	0.361762	0.867378	CUTA
-0.1	-0.36	-0.23	0.101348	0.541678	CWC25
-0.074	0.076	0.001	0.993836	0.999014	CWF19L1
0.245	-0.067	0.089	0.514822	0.935404	CYB5R3
0.058	-0.05	0.004	0.975176	0.998944	CYC1
-0.186	0.022	-0.082	0.534911	0.940609	CYCS
0.106	-0.098	0.004	0.975646	0.998944	DAB2
0.199	0.079	0.139	0.290911	0.799513	DARS
-0.298	-0.257	-0.2775	0.0448919	0.345362	DAZAP1
-0.619	-0.079	-0.349	0.0336399	0.298352	DBI
-0.118	0.268	0.075	0.59302	0.955703	DBN1
-0.053	0.055	0.001	0.993793	0.999014	DBNL
-0.075	-0.072	-0.0735	0.566981	0.94923	DBR1
0.432	-0.031	0.2005	0.180391	0.702472	DBT
-0.329	-0.694	-0.5115	0.00226545	0.0489482	DCD
0.287	-0.149	0.069	0.63021	0.963665	DCK
-0.017	-0.009	-0.013	0.91885	0.995512	DCPS
-0.154	-0.054	-0.104	0.423774	0.897536	DCTN1
0.094	0.153	0.1235	0.342589	0.841351	DCTN2
0.445	0.263	0.354	0.0157228	0.186743	DCTN3
-0.021	-0.038	-0.0295	0.817339	0.987478	DCTPP1
0.258	-0.333	-0.0375	0.80807	0.987478	DCXR
-0.13	0.02	-0.055	0.671999	0.9685	DDB1
0.305	0.022	0.1635	0.235721	0.756317	DDOST
-0.138	0.035	-0.0515	0.693015	0.972711	DDT
-0.064	0.182	0.059	0.657498	0.9685	DDX1
-0.036	-0.107	-0.0715	0.578693	0.952452	DDX18
-0.008	0.175	0.0835	0.525078	0.936066	DDX19A
-0.019	-0.129	-0.074	0.567416	0.94923	DDX20
-0.209	-0.266	-0.2375	0.0803461	0.487113	DDX21
-0.098	0.047	-0.0255	0.843804	0.987478	DDX23
-0.383	-0.04	-0.2115	0.139515	0.629813	DDX24
-0.092	0.017	-0.0375	0.770894	0.987478	DDX27
-0.251	0.072	-0.0895	0.514187	0.935404	DDX39A
-0.304	0.136	-0.084	0.559376	0.946745	DDX39B
-0.028	-0.04	-0.034	0.790134	0.987478	DDX3X
-0.229	0.233	0.002	0.988951	0.999014	DDX41
-0.017	-0.102	-0.0595	0.643873	0.964386	DDX42
0.014	0.063	0.0385	0.763569	0.987346	DDX46
0.108	0.03	0.069	0.592141	0.955703	DDX47
-0.495	-0.189	-0.342	0.0226667	0.234878	DDX5
-0.221	-0.71	-0.4655	0.00627401	0.101205	DDX50
-0.349	-0.229	-0.289	0.0392217	0.316238	DDX6
-0.018	-0.04	-0.029	0.820398	0.987478	DECR1
0.355	-0.539	-0.092	0.616632	0.9588	DEF6
-0.322	0.015	-0.1535	0.27306	0.785303	DEK
-0.132	-0.014	-0.073	0.573047	0.94945	DFFA
0.169	-0.045	0.062	0.638397	0.963665	DHFR
-0.226	-0.429	-0.3275	0.0239811	0.244005	DHX15
0.248	-0.03	0.109	0.421539	0.897536	DHX16
-0.632	-0.69	-0.661	0.000141587	0.00762409	DHX30
-0.056	-0.095	-0.0755	0.557003	0.944301	DHX36
-0.088	-0.414	-0.251	0.0825778	0.488967	DHX38
0.056	0.008	0.032	0.80246	0.987478	DHX9
-0.192	0.015	-0.0885	0.50345	0.93465	DIAPH1
0.003	0.013	0.008	0.950003	0.998944	DIS3
-0.517	-0.632	-0.5745	0.000517507	0.0187887	DKC1
-0.371	-0.287	-0.329	0.0210527	0.227437	DLAT
-0.081	-0.128	-0.1045	0.419292	0.897536	DLD
-0.082	0.103	0.0105	0.935839	0.998944	DLST
-0.182	-0.205	-0.1935	0.145809	0.640246	DNAAF5
-0.464	-0.06	-0.262	0.0796074	0.484079	DNAH17
-0.294	-0.025	-0.1595	0.244697	0.763189	DNAJA1
-0.098	0.28	0.091	0.516362	0.935404	DNAJA2
-0.251	0.012	-0.1195	0.377143	0.879762	DNAJA3
-0.218	-0.095	-0.1565	0.237227	0.759324	DNAJB1
-0.107	0.009	-0.049	0.704182	0.977588	DNAJB11
0.182	0.069	0.1255	0.337927	0.835942	DNAJC11
-0.043	-0.05	-0.0465	0.71618	0.977588	DNAJC7
-0.012	-0.065	-0.0385	0.763631	0.987346	DNAJC8
-0.389	-0.053	-0.221	0.123035	0.603554	DNAJC9
0.153	-0.069	0.042	0.750183	0.987346	DNM1L
0.09	-0.062	0.014	0.913928	0.995512	DNM2
-0.145	0.027	-0.059	0.651319	0.9685	DNMT1
0.287	-0.106	0.0905	0.521253	0.936066	DNPEP
0.252	-0.215	0.0185	0.898348	0.992848	DNPH1
-0.568	0.061	-0.2535	0.124217	0.603554	DOCK2
0.59	0.031	0.3105	0.0567175	0.394497	DOK3
-0.244	-0.194	-0.219	0.103805	0.551903	DPM1
0.038	-0.082	-0.022	0.864423	0.987478	DPP3
0.125	0.161	0.143	0.273912	0.785303	DPY30
0.015	-0.096	-0.0405	0.753273	0.987346	DPYSL2
0.099	0.576	0.3375	0.0339401	0.298408	DR1
0.304	-0.03	0.137	0.32518	0.832964	DRG1
-0.369	-1	-0.6845	0.000649922	0.0223728	DSG1
-0.261	-0.347	-0.304	0.0307504	0.283883	DSP
0.025	0	0.0125	0.921988	0.995512	DSTN
0.184	-0.13	0.027	0.842309	0.987478	DTYMK
0.136	-0.03	0.053	0.684153	0.969693	DUT
0.09	-0.061	0.0145	0.91085	0.995512	DYNC1H1
0.194	-0.325	-0.0655	0.660409	0.9685	DYNC1I2
-0.003	0.072	0.0345	0.787876	0.987478	DYNC1LI1
-0.1	-0.02	-0.06	0.640935	0.963958	DYNLL1
0.043	0.101	0.072	0.575657	0.949735	DYNLRB1
0.062	-0.066	-0.002	0.987624	0.999014	EBNA1BP2
-0.216	0.175	-0.0205	0.883506	0.987999	ECH1
0.043	-0.011	0.016	0.900408	0.992848	ECHS1
-0.162	0.156	-0.003	0.982377	0.999014	ECI2
-0.296	-0.035	-0.1655	0.227174	0.745381	EDC3
-0.196	-0.562	-0.379	0.0150451	0.180808	EDC4
-0.477	-0.544	-0.5105	0.0012817	0.0366637	EDEM3
0.066	-0.003	0.0315	0.805784	0.987478	EDF1
-0.011	0.072	0.0305	0.812075	0.987478	EEF1A1
-0.116	0.208	0.046	0.735971	0.985987	EEF1B2
0.201	0.125	0.163	0.216684	0.733508	EEF1D
-0.145	0.103	-0.021	0.874267	0.987478	EEF1E1
0.053	0.114	0.0835	0.517213	0.935404	EEF1G
-0.033	0.079	0.023	0.858163	0.987478	EEF2
0.19	0.007	0.0985	0.454797	0.914848	EFHD2
-0.682	-0.499	-0.5905	0.000457844	0.0182382	EFTUD2
-0.121	-0.109	-0.115	0.374729	0.876814	EHD1
-0.243	0.169	-0.037	0.79347	0.987478	EIF1
-0.021	0.227	0.103	0.442698	0.908202	EIF1AX
0.06	0.052	0.056	0.661865	0.9685	EIF2A
0.262	0.497	0.3795	0.0115686	0.15111	EIF2AK2
0.026	0.102	0.064	0.618908	0.9588	EIF2B1
-0.309	0.084	-0.1125	0.427234	0.900512	EIF2B3
0.118	0.112	0.115	0.374696	0.876814	EIF2D
0.251	-0.087	0.082	0.551785	0.944301	EIF2S1
-0.08	0.165	0.0425	0.748924	0.987346	EIF2S2
-0.011	0.121	0.055	0.670997	0.9685	EIF2S3
0.069	0.019	0.044	0.731176	0.981506	EIF3A
-0.058	0.019	-0.0195	0.879031	0.987478	EIF3B
0.131	-0.052	0.0395	0.762287	0.987346	EIF3C
0.184	-0.015	0.0845	0.521785	0.936066	EIF3D
0.224	0.171	0.1975	0.138843	0.629813	EIF3E
0.226	0.038	0.132	0.32112	0.827659	EIF3F
0.155	0.097	0.126	0.333209	0.834787	EIF3G
0.034	0.069	0.0515	0.687596	0.971241	EIF3H
-0.013	0.088	0.0375	0.770651	0.987478	EIF3I
-0.03	0.044	0.007	0.956399	0.998944	EIF3J
0.048	-0.034	0.007	0.956435	0.998944	EIF3K
-0.001	0.046	0.0225	0.860281	0.987478	EIF3L
-0.422	-0.014	-0.218	0.138378	0.629813	EIF3M
0.022	0.03	0.026	0.838633	0.987478	EIF4A1
-0.29	-0.572	-0.431	0.00587952	0.0970838	EIF4A3
0.174	-0.069	0.0525	0.692704	0.972711	EIF4B
-0.046	-0.244	-0.145	0.278723	0.786533	EIF4E
0.003	-0.003	1.83995e-18	1	1	EIF4G1
-0.298	0.028	-0.135	0.330615	0.834787	EIF4G2
0.195	-0.292	-0.0485	0.740585	0.986711	EIF4G3
0.148	0.245	0.1965	0.142276	0.632303	EIF4H
-0.201	0.096	-0.0525	0.697752	0.975988	EIF5
-0.151	0.144	-0.0035	0.97927	0.998944	EIF5A
0.097	0.006	0.0515	0.688955	0.971713	EIF5B
-0.06	0.05	-0.005	0.968982	0.998944	EIF6
0.018	-0.099	-0.0405	0.753484	0.987346	ELAC2
-0.598	-0.528	-0.563	0.000585657	0.0208679	ELANE
-0.285	0.065	-0.11	0.429326	0.900787	ELMO1
0.21	0.014	0.112	0.398287	0.886714	ELOB
0.183	0.116	0.1495	0.254634	0.771882	ELOC
0.058	-0.355	-0.1485	0.302961	0.81069	ELP2
0.337	-0.033	0.152	0.283641	0.790788	EMC1
-0.003	-0.176	-0.0895	0.495284	0.92883	EMC7
0.276	0.525	0.4005	0.00866199	0.121328	EMD
-0.004	-0.178	-0.091	0.488311	0.926364	EMG1
0.088	0.051	0.0695	0.58835	0.955703	ENO1
0.062	-0.174	-0.056	0.672864	0.9685	ENO2
-0.041	-0.189	-0.115	0.381281	0.88185	ENOPH1
0.17	0.895	0.5325	0.00595959	0.0976123	EP300
-0.176	-0.029	-0.1025	0.433703	0.905939	EPB41L2
-0.147	-0.171	-0.159	0.226028	0.742821	EPPK1
0.101	0.015	0.058	0.652222	0.9685	EPRS
0.073	-0.028	0.0225	0.861002	0.987478	ERAP1
-0.171	-0.173	-0.172	0.192216	0.716314	ERH
-0.182	-0.357	-0.2695	0.0543245	0.386858	ERI1
-0.531	-0.138	-0.3345	0.0296865	0.27785	ERICH6B
0.339	0.095	0.217	0.118505	0.591362	ERLIN2
-0.157	0.101	-0.028	0.833464	0.987478	ERO1A
0.134	0.064	0.099	0.444391	0.908921	ERP29
-0.037	0.103	0.033	0.798659	0.987478	ERP44
0.275	0.021	0.148	0.276501	0.785303	ESD
0.059	-0.332	-0.1365	0.337714	0.835942	ESYT1
0.079	-0.149	-0.035	0.790972	0.987478	ESYT2
-0.137	0.038	-0.0495	0.704423	0.977588	ETF1
0.051	0.201	0.126	0.339	0.836584	ETFA
0.388	0.368	0.378	0.00967793	0.133714	ETFB
-0.154	0.132	-0.011	0.934719	0.998944	EWSR1
-0.346	-0.368	-0.357	0.0133972	0.168614	EXOC2
0.166	0.135	0.1505	0.250579	0.765911	EXOSC10
-0.029	0.094	0.0325	0.801078	0.987478	EXOSC4
-0.145	-0.465	-0.305	0.0392378	0.316238	EXOSC7
-0.333	0.579	0.123	0.50922	0.935404	EXOSC9
0.327	0.045	0.186	0.180547	0.702472	EZR
-0.139	0.175	0.018	0.894444	0.991602	FABP5
0.663	0.045	0.354	0.0378742	0.30769	FADS2
-0.271	0.264	-0.0035	0.981352	0.999014	FAF1
0.218	-0.044	0.087	0.517156	0.935404	FAH
0.014	-0.117	-0.0515	0.69064	0.971904	FAM120A
0.248	-0.443	-0.0975	0.552188	0.944301	FAM129A
0.112	0.129	0.1205	0.353068	0.855704	FAM129B
0.42	0.138	0.279	0.0533777	0.384993	FAM136A
0.338	-0.255	0.0415	0.788336	0.987478	FAM162A
-0.037	0.264	0.1135	0.406735	0.891132	FAM213A
0.068	-0.03	0.019	0.882387	0.987976	FAM49B
0.325	0.528	0.4265	0.00541215	0.0939493	FAM98A
-0.017	0.126	0.0545	0.674389	0.9685	FAM98B
-0.021	0.164	0.0715	0.585696	0.954787	FANCI
-0.014	0.214	0.1	0.453226	0.914103	FARSA
-0.169	0.093	-0.038	0.775804	0.987478	FARSB
0.172	0.018	0.095	0.467943	0.916139	FASN
0.118	-0.564	-0.223	0.183825	0.705561	FAT1
-0.217	-0.01	-0.1135	0.393451	0.886714	FAU
-0.151	-0.307	-0.229	0.0945224	0.518106	FBL
0.029	-0.011	0.009	0.943819	0.998944	FDPS
-0.164	-0.313	-0.2385	0.0825454	0.488967	FECH
0.101	-0.007	0.047	0.715345	0.977588	FEN1
0.139	0.017	0.078	0.547654	0.944301	FERMT3
0.138	0.059	0.0985	0.447034	0.910896	FH
-0.343	-0.1	-0.2215	0.111626	0.574619	FIBP
0.1	0.017	0.0585	0.649338	0.9685	FKBP1A
0.103	0.046	0.0745	0.562608	0.946782	FKBP2
0.02	-0.091	-0.0355	0.782822	0.987478	FKBP3
-0.055	0.097	0.021	0.871241	0.987478	FKBP4
0.273	-0.643	-0.185	0.326917	0.83413	FKBP5
-0.08	0.047	-0.0165	0.89819	0.992848	FKBP8
-0.671	-0.943	-0.807	3.16277e-05	0.00321179	FLG2
0.164	-0.213	-0.0245	0.860194	0.987478	FLII
0.066	0.061	0.0635	0.620317	0.9588	FLNA
-0.145	-0.034	-0.0895	0.490482	0.926669	FLNB
0.154	-0.142	0.006	0.964484	0.998944	FLOT1
-0.055	-0.283	-0.169	0.21376	0.732939	FLOT2
-0.603	0.095	-0.254	0.136986	0.629813	FNBP1
-0.02	0.121	0.0505	0.696813	0.975346	FSCN1
-0.437	-0.385	-0.411	0.00585641	0.0970838	FSIP2
-0.3	-0.103	-0.2015	0.139964	0.629813	FTSJ3
0.189	-0.103	0.043	0.749771	0.987346	FUBP1
0.093	-0.1	-0.0035	0.978631	0.998944	FUBP3
-0.07	0.208	0.069	0.608216	0.958356	FUS
-0.394	-0.34	-0.367	0.0115836	0.15111	FXR1
-0.402	-0.616	-0.509	0.00160332	0.0402379	FXR2
0.144	0.003	0.0735	0.571917	0.94945	G3BP1
0.308	-0.01	0.149	0.283421	0.790788	G3BP2
0.064	0.083	0.0735	0.56707	0.94923	G6PD
-0.129	-0.619	-0.374	0.0215666	0.229329	GABPB1
0.021	-0.005	0.008	0.950022	0.998944	GADD45GIP1
0.333	-0.251	0.041	0.78984	0.987478	GALE
0.117	0.008	0.0625	0.628433	0.962925	GALK1
0.04	0.149	0.0945	0.466915	0.916139	GALNT2
0.277	-0.255	0.011	0.941356	0.998944	GAMT
0.185	0.095	0.14	0.28571	0.792234	GANAB
0.076	0.06	0.068	0.59607	0.955703	GAPDH
-0.401	-0.201	-0.301	0.0352947	0.301375	GAR1
0.057	0.003	0.03	0.81462	0.987478	GARS
0.046	0.032	0.039	0.760266	0.987346	GART
-0.019	0.035	0.008	0.950095	0.998944	GATAD2A
0.414	-0.074	0.17	0.256999	0.774427	GBE1
-0.113	-0.24	-0.1765	0.185885	0.705561	GCDH
0.177	-0.06	0.0585	0.659355	0.9685	GCLC
0.296	0.108	0.202	0.13827	0.629813	GCLM
0.064	-0.051	0.0065	0.959714	0.998944	GCN1
-0.274	-0.211	-0.2425	0.074978	0.468555	GDI1
0.01	0.073	0.0415	0.746081	0.987346	GDI2
-0.598	-0.08	-0.339	0.0363917	0.302917	GEMIN4
0.025	-0.087	-0.031	0.809747	0.987478	GEMIN5
-0.111	-0.53	-0.3205	0.0377943	0.30769	GFI1
0.07	0.027	0.0485	0.70493	0.977588	GFPT1
-0.164	-0.217	-0.1905	0.152237	0.652339	GGCT
-0.061	0.164	0.0515	0.696752	0.975346	GID8
-0.042	0.048	0.003	0.981337	0.999014	GIGYF2
-0.345	0.098	-0.1235	0.39494	0.886714	GINS4
0.21	-0.177	0.0165	0.905945	0.995258	GIT2
0.511	-0.52	-0.0045	0.981846	0.999014	GLO1
-0.456	0.088	-0.184	0.234178	0.753749	GLOD4
-0.387	-0.215	-0.301	0.0342859	0.298862	GLRX
-0.187	0.093	-0.047	0.726415	0.978997	GLRX3
0.199	0.132	0.1655	0.209756	0.729238	GLUD1
-0.104	-0.251	-0.1775	0.185013	0.705561	GLUL
-0.106	-0.004	-0.055	0.669595	0.9685	GMDS
-0.087	0.043	-0.022	0.86464	0.987478	GMFG
0.159	0.061	0.11	0.398096	0.886714	GMPS
0.397	0.053	0.225	0.118018	0.591362	GNAI2
0.445	-0.178	0.1335	0.401271	0.886714	GNAI3
0	0.118	0.059	0.648061	0.9685	GNAS
-0.11	0.053	-0.0285	0.826346	0.987478	GNB1
-0.121	-0.032	-0.0765	0.553506	0.944301	GNB2
-0.088	0.076	-0.006	0.963136	0.998944	GNL3
0.028	-0.016	0.006	0.962535	0.998944	GNPDA1
-0.423	0.071	-0.176	0.242718	0.763189	GOLPH3
-0.253	0.094	-0.0795	0.565172	0.947865	GON7
0.102	0.026	0.064	0.618908	0.9588	GORASP2
-0.004	-0.209	-0.1065	0.422275	0.897536	GPD2
0.073	0.12	0.0965	0.454947	0.914848	GPI
0.441	-0.353	0.044	0.799115	0.987478	GPKOW
0.05	0.13	0.09	0.486457	0.926364	GPX1
-0.514	-0.022	-0.268	0.0846377	0.489835	GRAP2
-0.483	0.33	-0.0765	0.662393	0.9685	GRB2
-0.092	-0.042	-0.067	0.60196	0.958356	GRHPR
0.353	0.104	0.2285	0.102318	0.545429	GRK2
0.031	0.161	0.096	0.461447	0.916139	GRPEL1
0.125	0.112	0.1185	0.360819	0.867378	GRSF1
-0.067	0.056	-0.0055	0.965949	0.998944	GRWD1
0.01	0.098	0.054	0.674689	0.9685	GSPT1
-0.277	-0.065	-0.171	0.206834	0.729238	GSPT2
-0.082	0.068	-0.007	0.956877	0.998944	GSR
-0.068	-0.303	-0.1855	0.175674	0.691462	GSTK1
-0.516	0.278	-0.119	0.494656	0.928509	GSTM1
-0.066	0.119	0.0265	0.83911	0.987478	GSTO1
0.064	-0.043	0.0105	0.934898	0.998944	GSTP1
0.019	0.083	0.051	0.691004	0.971904	GTF2E1
0.038	0.147	0.0925	0.476209	0.921244	GTF2F1
0.342	0.028	0.185	0.187372	0.706085	GTF2F2
0.002	0.035	0.0185	0.884822	0.987999	GTF2I
-0.136	-0.308	-0.222	0.105028	0.553013	GTF3C1
0.01	-0.123	-0.0565	0.662686	0.9685	GTF3C4
0.125	-0.004	0.0605	0.640392	0.963958	GTPBP1
0.06	0.113	0.0865	0.502273	0.933319	GTPBP10
0.04	-0.236	-0.098	0.468556	0.916139	GTPBP4
0.373	-0.142	0.1155	0.441149	0.905939	GTSF1
-0.079	-0.297	-0.188	0.168429	0.680079	GYG1
-0.345	-0.693	-0.519	0.00193713	0.0433456	H1FX
-0.449	-0.005	-0.227	0.129764	0.617842	H2AFY
-0.195	-0.111	-0.153	0.244977	0.763189	H2AFZ
0.158	-0.281	-0.0615	0.66799	0.9685	HACD3
0.157	-0.003	0.077	0.555422	0.944301	HADH
-0.045	-0.295	-0.17	0.213999	0.732939	HADHA
-0.013	-0.353	-0.183	0.195986	0.717538	HADHB
-0.046	-0.047	-0.0465	0.716171	0.977588	HAGH
-0.048	0.07	0.011	0.931915	0.998944	HARS
0.305	-0.122	0.0915	0.522919	0.936066	HAT1
-0.228	0.033	-0.0975	0.46867	0.916139	HCFC1
-0.05	-0.179	-0.1145	0.38173	0.88185	HCLS1
-0.208	0.271	0.0315	0.828882	0.987478	HDAC1
0.12	0.293	0.2065	0.129192	0.617842	HDAC2
0.048	0.158	0.103	0.428752	0.900512	HDGF
-0.064	0.013	-0.0255	0.84229	0.987478	HDLBP
-0.289	-0.091	-0.19	0.162233	0.675101	HEATR1
0.539	-0.051	0.244	0.130182	0.617842	HEBP2
-0.377	-0.279	-0.328	0.0215533	0.229329	HECTD4
0.004	-0.235	-0.1155	0.389478	0.88645	HELLS
0.062	0.067	0.0645	0.614875	0.958356	HERC2
0.007	0.127	0.067	0.604744	0.958356	HEXB
0.184	-0.42	-0.118	0.452281	0.913104	HGH1
0.375	-0.067	0.154	0.29222	0.800942	HGS
-0.068	-0.018	-0.043	0.737031	0.98648	HIBCH
-0.032	0.14	0.054	0.67895	0.9685	HINT1
-0.041	-0.112	-0.0765	0.552768	0.944301	HIST1H1B
0.141	0.178	0.1595	0.224881	0.742414	HIST1H1C
0.45	0.375	0.4125	0.00579236	0.0970838	HIST1H1E
-0.046	0.026	-0.01	0.937737	0.998944	HIST1H4A
0.217	0.074	0.1455	0.271683	0.785303	HIST2H2BF
-0.355	-0.02	-0.1875	0.185097	0.705561	HIST2H3A
0.274	0.028	0.151	0.266206	0.781306	HK1
0.125	0.014	0.0695	0.590985	0.955703	HK2
0.182	-0.063	0.0595	0.654708	0.9685	HLA-B
-0.032	-0.015	-0.0235	0.853965	0.987478	HLTF
0.247	-0.125	0.061	0.66134	0.9685	HMCES
-0.609	-0.41	-0.5095	0.00154561	0.0401819	HMGB1
-0.122	-0.058	-0.09	0.48581	0.926364	HMGB2
-0.643	-0.399	-0.521	0.00143281	0.0380048	HMGB3
-0.394	0.114	-0.14	0.351394	0.854708	HMGCS1
0.156	-0.207	-0.0255	0.853723	0.987478	HMOX2
0.093	0.015	0.054	0.674358	0.9685	HN1
-0.01	0.063	0.0265	0.836138	0.987478	HN1L
-0.148	0.102	-0.023	0.862502	0.987478	HNRNPA0
0.19	0.094	0.142	0.279515	0.786533	HNRNPA1
0.078	0.173	0.1255	0.336791	0.835942	HNRNPA2B1
0.218	-0.228	-0.005	0.972175	0.998944	HNRNPA3
-0.413	-0.025	-0.219	0.133608	0.624079	HNRNPAB
-0.032	0.033	0.0005	0.996881	0.999014	HNRNPC
-0.726	-0.257	-0.4915	0.00413711	0.0750221	HNRNPD
-0.4	-0.379	-0.3895	0.00809852	0.116653	HNRNPDL
-0.228	-0.169	-0.1985	0.137174	0.629813	HNRNPF
-0.239	-0.097	-0.168	0.207695	0.729238	HNRNPH1
-0.727	-0.064	-0.3955	0.0256112	0.256238	HNRNPH2
0.164	-0.164	3.92523e-17	1	1	HNRNPH3
-0.386	-0.609	-0.4975	0.00193633	0.0433456	HNRNPL
-0.56	-0.977	-0.7685	8.89159e-05	0.00644958	HNRNPLL
-0.026	0.105	0.0395	0.75988	0.987346	HNRNPM
-0.042	-0.049	-0.0455	0.721999	0.978997	HNRNPR
0.104	0.208	0.156	0.237405	0.759324	HNRNPU
-0.651	-0.592	-0.6215	0.000247903	0.0117091	HNRNPUL1
-1.13	-0.07	-0.6	0.00926025	0.128819	HNRNPUL2
-0.106	-0.082	-0.094	0.466	0.916139	HP1BP3
-0.292	0.076	-0.108	0.440826	0.905939	HPCAL1
-0.192	-0.003	-0.0975	0.459911	0.916139	HPF1
-0.084	0.115	0.0155	0.905738	0.995258	HPRT1
0.1	-0.006	0.047	0.715269	0.977588	HSD17B10
-0.044	-0.117	-0.0805	0.532571	0.938934	HSD17B4
0.052	-0.224	-0.086	0.523764	0.936066	HSDL2
-0.026	0.078	0.026	0.839749	0.987478	HSP90AA1
0.175	-0.149	0.013	0.923927	0.996546	HSP90AB1
0.28	0.167	0.2235	0.0995944	0.533711	HSP90B1
-0.19	-0.05	-0.12	0.360858	0.867378	HSPA14
0.051	0.093	0.072	0.57526	0.949735	HSPA1A_HSPA1B
-0.019	-0.022	-0.0205	0.872393	0.987478	HSPA4
0.124	0.034	0.079	0.540847	0.940757	HSPA4L
0.136	0.254	0.195	0.146194	0.640246	HSPA5
-0.005	0.114	0.0545	0.67315	0.9685	HSPA8
0.228	0.266	0.247	0.0699155	0.445136	HSPA9
0.343	0.299	0.321	0.0233857	0.241098	HSPB1
0.022	0.018	0.02	0.875478	0.987478	HSPBP1
0.153	0.117	0.135	0.300466	0.806138	HSPD1
0.039	0.231	0.135	0.311105	0.818463	HSPE1
-0.033	0.275	0.121	0.378453	0.88002	HSPH1
0.396	0.2	0.298	0.036714	0.304352	HTATIP2
-0.369	-0.096	-0.2325	0.0993154	0.533623	HTATSF1
0.125	-0.013	0.056	0.665741	0.9685	HUWE1
-0.374	-2.058	-1.216	0.000611237	0.0214038	HYDIN
0.112	0.173	0.1425	0.276249	0.785303	HYOU1
-0.216	-0.181	-0.1985	0.136638	0.629813	HYPK
-0.008	0.026	0.009	0.943803	0.998944	IARS
0.306	-0.036	0.135	0.333482	0.834787	IARS2
0.24	0.018	0.129	0.335899	0.835942	IDE
0.693	-0.061	0.316	0.0782743	0.48016	IDH1
0.057	0.094	0.0755	0.556964	0.944301	IDH2
0.185	0.191	0.188	0.156578	0.659676	IDH3A
0	0.129	0.0645	0.61866	0.9588	IDH3B
-0.032	-0.242	-0.137	0.306376	0.814313	IDH3G
-0.188	-0.016	-0.102	0.438177	0.905939	IDI1
-0.303	0.125	-0.089	0.534349	0.940553	IFI16
-0.047	-0.319	-0.183	0.185841	0.705561	IFITM3
-0.288	-0.018	-0.153	0.263634	0.779391	IFT27
0.138	-0.077	0.0305	0.816638	0.987478	IGBP1
-0.608	0.043	-0.2825	0.0934615	0.515816	IGF2BP1
-0.234	-0.365	-0.2995	0.0338388	0.298408	IGF2BP2
-0.083	-0.599	-0.341	0.035311	0.301375	IGF2BP3
0.374	-0.137	0.1185	0.428745	0.900512	IGF2R
-0.204	-0.266	-0.235	0.0833334	0.489835	IGHG2
-0.083	0.046	-0.0185	0.885976	0.987999	IK
-0.102	-0.076	-0.089	0.489622	0.926364	IKBKAP
0.328	-0.116	0.106	0.46387	0.916139	IKBKG
-0.054	0.559	0.2525	0.122594	0.602996	IKZF1
-0.268	0.066	-0.101	0.464464	0.916139	ILF2
-0.04	0.115	0.0375	0.772626	0.987478	ILF3
0.262	0.04	0.151	0.263058	0.779391	ILK
0.153	0.007	0.08	0.539241	0.940757	ILKAP
0.136	-0.007	0.0645	0.619512	0.9588	IMMT
-0.185	0.098	-0.0435	0.746221	0.987346	IMPA1
0.176	-0.043	0.0665	0.614925	0.958356	IMPDH1
0.022	0.05	0.036	0.778231	0.987478	IMPDH2
0.384	0.053	0.2185	0.126292	0.609261	INPP5D
-0.07	0.005	-0.0325	0.799873	0.987478	IPO4
0.051	0.136	0.0935	0.470229	0.918174	IPO5
-0.034	0.006	-0.014	0.912722	0.995512	IPO7
-0.101	-0.158	-0.1295	0.320403	0.827659	IPO9
0.092	0.015	0.0535	0.677152	0.9685	IQGAP1
-0.046	-0.128	-0.087	0.50093	0.932278	IQGAP2
0.189	0.13	0.1595	0.22549	0.742414	IRF2BP2
-0.631	-0.922	-0.7765	4.94272e-05	0.00456303	ISY1
0.041	0.053	0.047	0.713295	0.977588	ITCH
0.168	-0.168	1.96262e-17	1	1	ITGA4
0.533	-0.06	0.2365	0.141984	0.632303	ITGA5
0.069	0.145	0.107	0.409604	0.894522	ITGB1
0.164	0.1	0.132	0.31176	0.819127	ITGB2
0.117	-0.088	0.0145	0.911924	0.995512	ITPA
-0.04	0.066	0.013	0.919439	0.995512	IVNS1ABP
-0.782	0.102	-0.34	0.0786086	0.48016	IWS1
0.027	-0.162	-0.0675	0.606952	0.958356	JCHAIN
-0.494	-0.564	-0.529	0.000971893	0.0299078	JUP
-0.257	-0.006	-0.1315	0.33088	0.834787	KARS
0.058	-0.041	0.0085	0.947219	0.998944	KBTBD11
-0.09	-0.142	-0.116	0.371498	0.874289	KCTD10
0.144	-0.113	0.0155	0.907256	0.995482	KDELC2
0.398	0.39	0.394	0.00754087	0.110184	KDM1A
-0.074	-0.04	-0.057	0.656485	0.9685	KDM3B
-0.197	-1.06	-0.6285	0.00335114	0.0638058	KEAP1
0.053	-0.118	-0.0325	0.802829	0.987478	KHDRBS1
-0.485	-0.546	-0.5155	0.00118376	0.0348436	KHSRP
0.151	-0.057	0.047	0.720751	0.978997	KIAA0368
-0.167	-0.152	-0.1595	0.224551	0.742414	KIAA1524
-0.083	0.263	0.09	0.515542	0.935404	KIF11
0.035	-0.101	-0.033	0.798519	0.987478	KIF14
-0.201	0.105	-0.048	0.723257	0.978997	KIF15
0.009	0.023	0.016	0.90023	0.992848	KIF23
-0.263	-0.463	-0.363	0.0140552	0.174062	KIF2A
0.11	0.003	0.0565	0.661415	0.9685	KIF2C
-0.105	-0.817	-0.461	0.0134122	0.168614	KIF4A
0.069	0.219	0.144	0.277036	0.785303	KIF5B
0.042	0.096	0.069	0.591379	0.955703	KPNA2
0.005	0.039	0.022	0.863258	0.987478	KPNA3
-0.124	0.024	-0.05	0.700021	0.977588	KPNA4
0.052	-0.002	0.025	0.845037	0.987478	KPNA6
0.083	0.023	0.053	0.679524	0.9685	KPNB1
-0.046	-0.698	-0.372	0.0330554	0.294454	KPRP
-0.254	-0.857	-0.5555	0.00285752	0.0574616	KRT1
-0.266	-1.243	-0.7545	0.00142815	0.0380048	KRT10
-0.366	-0.694	-0.53	0.00156296	0.0401819	KRT14
-0.115	-0.367	-0.241	0.0868193	0.497402	KRT16
0.017	-0.071	-0.027	0.833356	0.987478	KRT17
-0.103	0.053	-0.025	0.847145	0.987478	KRT18
-0.495	-1.236	-0.8655	0.000142647	0.00762409	KRT2
-0.263	-0.888	-0.5755	0.00241811	0.0511581	KRT5
-0.028	-0.821	-0.4245	0.0259355	0.256951	KRT6A
-0.108	0.11	0.001	0.993933	0.999014	KRT6B
0.007	0.085	0.046	0.720147	0.978997	KRT7
-0.002	-0.407	-0.2045	0.161933	0.675101	KRT77
-0.336	-1.023	-0.6795	0.000887182	0.0281542	KRT78
0.036	0.108	0.072	0.576107	0.949735	KRT8
-0.545	-0.903	-0.724	0.000123058	0.00729809	KRT9
-0.064	-0.132	-0.098	0.448823	0.912101	KTN1
-0.296	-0.012	-0.154	0.262785	0.779391	KYNU
-0.396	0.348	-0.024	0.886329	0.987999	LACTB
0.108	0.207	0.1575	0.232869	0.751918	LAMP1
0.116	0.016	0.066	0.60908	0.958356	LAMTOR1
-0.034	-0.315	-0.1745	0.207047	0.729238	LANCL1
0.033	0.088	0.0605	0.637442	0.963665	LAP3
-0.134	-0.086	-0.11	0.3959	0.886714	LARP1
-0.143	0.17	0.0135	0.92069	0.995512	LARP4
-0.027	0.058	0.0155	0.903774	0.995258	LARS
0.198	0.075	0.1365	0.299531	0.806138	LASP1
0.1	0.199	0.1495	0.256204	0.773578	LBR
-0.217	0.196	-0.0105	0.940728	0.998944	LCK
-0.357	0.164	-0.0965	0.519676	0.936066	LCP1
0.515	0.301	0.408	0.00728592	0.108566	LCP2
-0.07	0.008	-0.031	0.808962	0.987478	LDB1
-0.047	0.067	0.01	0.938053	0.998944	LDHA
-0.044	0.106	0.031	0.81094	0.987478	LDHB
0.096	-0.073	0.0115	0.929493	0.997853	LDLR
0.439	0.112	0.2755	0.059552	0.406438	LETM1
0.401	0.112	0.2565	0.0733269	0.463947	LGALS1
-0.12	-0.207	-0.1635	0.215865	0.733508	LGALS3
0.141	-0.375	-0.117	0.435601	0.905939	LGALS8
0.223	-0.104	0.0595	0.663548	0.9685	LGALS9
-0.112	-0.088	-0.1	0.438636	0.905939	LIG1
0.123	-0.211	-0.044	0.747926	0.987346	LIMA1
-0.146	-0.103	-0.1245	0.338328	0.835942	LMAN1
-0.038	-0.12	-0.079	0.540488	0.940757	LMAN2
0.251	0.07	0.1605	0.231045	0.748411	LMNA
-0.108	0.092	-0.008	0.951268	0.998944	LMNB1
0.066	0.036	0.051	0.690391	0.971904	LMNB2
0.227	0.218	0.2225	0.0984318	0.530278	LONP1
0.037	-0.087	-0.025	0.846273	0.987478	LPP
0.318	0.082	0.2	0.146585	0.640246	LRPAP1
0.021	-0.094	-0.0365	0.77701	0.987478	LRPPRC
0.55	0.172	0.361	0.0199124	0.222209	LRRC40
0.071	0.007	0.039	0.76086	0.987346	LRRC47
0.604	0.133	0.3685	0.0221718	0.23401	LRRC58
0.105	0.053	0.079	0.539435	0.940757	LRRC59
-0.291	-1.176	-0.7335	0.00118242	0.0348436	LRRC9
-0.107	0.103	-0.002	0.98784	0.999014	LRRFIP1
-0.331	-0.088	-0.2095	0.130504	0.617842	LSG1
0.011	-0.314	-0.1515	0.276972	0.785303	LSM1
-0.048	-0.058	-0.053	0.67883	0.9685	LSM14A
-0.291	-0.086	-0.1885	0.166029	0.675111	LSM2
0.03	-0.296	-0.133	0.337574	0.835942	LSM3
-0.097	-0.24	-0.1685	0.206504	0.729238	LSM4
-0.185	-0.387	-0.286	0.0439704	0.342161	LSM5
-0.031	-0.166	-0.0985	0.450488	0.912455	LSM6
-0.005	-0.047	-0.026	0.838811	0.987478	LSM7
0.018	-0.114	-0.048	0.710618	0.977588	LTA4H
0.103	0.058	0.0805	0.531695	0.938934	LUC7L2
-0.037	0.194	0.0785	0.55469	0.944301	LUC7L3
0.347	0.363	0.355	0.0138057	0.172021	LYAR
-0.043	0.12	0.0385	0.767122	0.987346	LYPLA2
0.183	0.291	0.237	0.0824103	0.488967	LZIC
0.029	-0.207	-0.089	0.504426	0.935404	M6PR
0.167	-0.053	0.057	0.666007	0.9685	MACROD1
-0.076	-0.017	-0.0465	0.71679	0.977588	MAGED2
-0.486	-0.619	-0.5525	0.000732419	0.0247924	MAGOHB
-0.131	-0.141	-0.136	0.29668	0.806138	MAGT1
0.042	0.058	0.05	0.696	0.975346	MAN2B1
-0.154	0.099	-0.0275	0.83614	0.987478	MANF
1.096	0.122	0.609	0.00627858	0.101205	MAP1S
-0.023	-0.107	-0.065	0.613787	0.958356	MAP2K1
0.25	0.05	0.15	0.263448	0.779391	MAP2K2
0.108	-0.099	0.0045	0.972624	0.998944	MAP2K3
0.129	0.024	0.0765	0.554298	0.944301	MAP4
-0.026	-0.412	-0.219	0.133304	0.624079	MAP4K4
-0.029	-0.031	-0.03	0.814272	0.987478	MAPK1
0.351	-0.136	0.1075	0.466707	0.916139	MAPK12
0.414	-0.161	0.1265	0.414107	0.897536	MAPK13
0.411	-0.148	0.1315	0.392517	0.886714	MAPK14
0.021	-0.31	-0.1445	0.299856	0.806138	MAPKAPK2
0.006	-0.008	-0.001	0.993746	0.999014	MAPKAPK3
-0.12	0.015	-0.0525	0.685191	0.969772	MAPRE1
-0.493	-0.061	-0.277	0.0685743	0.438666	MAPRE2
0.117	0.042	0.0795	0.537677	0.940757	MARS
0.134	0.045	0.0895	0.489261	0.926364	MAT2A
-0.017	0.054	0.0185	0.885118	0.987999	MAT2B
-0.606	-0.549	-0.5775	0.000468737	0.0182382	MATR3
0.142	0.512	0.327	0.0314967	0.288152	MAX
0.344	0.085	0.2145	0.124	0.603554	MBNL1
0.007	-0.023	-0.008	0.950029	0.998944	MCAM
0.283	0.012	0.1475	0.280536	0.786533	MCCC2
0.341	0.008	0.1745	0.215098	0.733508	MCM2
0.148	0.067	0.1075	0.407711	0.892307	MCM3
0.162	0.01	0.086	0.510203	0.935404	MCM4
0.161	0.141	0.151	0.24892	0.763682	MCM5
0.166	-0.015	0.0755	0.564801	0.947865	MCM6
0.26	-0.068	0.096	0.485454	0.926364	MCM7
0.023	0.087	0.055	0.66832	0.9685	MCMBP
-0.14	-0.078	-0.109	0.400556	0.886714	MCTS1
0.399	0.117	0.258	0.0712553	0.452248	MDH1
0.203	0.166	0.1845	0.164205	0.675101	MDH2
0.53	-0.159	0.1855	0.265783	0.781306	ME1
0.251	-0.148	0.0515	0.714343	0.977588	MED20
-0.326	-0.024	-0.175	0.208931	0.729238	MED24
-0.008	0.009	0.0005	0.996873	0.999014	MEPCE
-0.255	-0.602	-0.4285	0.00708163	0.107334	MFAP1
-0.328	0.05	-0.139	0.326678	0.83413	MIF
-0.151	0.304	0.0765	0.597107	0.956407	MIOS
0.17	0.018	0.094	0.472377	0.918981	MKI67
0.108	0.051	0.0795	0.537052	0.940757	MKRN2
0.288	-0.181	0.0535	0.712705	0.977588	MLST8
0.122	-0.011	0.0555	0.668257	0.9685	MMS19
-0.465	-0.225	-0.345	0.0194699	0.218472	MNDA
0.173	0.062	0.1175	0.368453	0.874289	MOB1A
0.042	0.173	0.1075	0.410854	0.895326	MORF4L1
-0.643	-1.245	-0.944	2.92073e-05	0.0031221	MOV10
-0.088	-0.301	-0.1945	0.154692	0.655905	MPDU1
0.281	-0.047	0.117	0.397365	0.886714	MPG
0.108	0.198	0.153	0.245283	0.763189	MPST
-0.279	-0.039	-0.159	0.242088	0.763189	MRE11
-0.499	-0.311	-0.405	0.00732326	0.108566	MROH1
-0.04	0.376	0.168	0.247093	0.763189	MRPL1
-0.11	0.077	-0.0165	0.8994	0.992848	MRPL11
-0.024	0.024	-1.22663e-17	1	1	MRPL13
0.327	0.038	0.1825	0.189325	0.709444	MRPL14
0.022	0.003	0.0125	0.921975	0.995512	MRPL15
-0.058	-0.104	-0.081	0.529212	0.937078	MRPL17
-0.186	0.077	-0.0545	0.683534	0.969693	MRPL22
0.026	-0.108	-0.041	0.751214	0.987346	MRPL23
-0.094	-0.043	-0.0685	0.593964	0.955703	MRPL28
0.168	-0.315	-0.0735	0.616135	0.9588	MRPL37
-0.31	0.059	-0.1255	0.372497	0.874614	MRPL38
0.057	0.019	0.038	0.766397	0.987346	MRPL39
-0.126	-0.181	-0.1535	0.242335	0.763189	MRPL4
0.079	0.075	0.077	0.54891	0.944301	MRPL41
0.187	0.4	0.2935	0.0399317	0.320558	MRPL45
-0.727	-0.09	-0.4085	0.0203677	0.223604	MRPL47
-0.051	-0.113	-0.082	0.524682	0.936066	MRPS11
0.065	0.13	0.0975	0.450975	0.912455	MRPS2
-0.11	0.288	0.089	0.528953	0.937078	MRPS22
0.247	0.6	0.4235	0.00772262	0.112033	MRPS23
-0.179	0.06	-0.0595	0.654138	0.9685	MRPS25
0.126	0.14	0.133	0.307058	0.814313	MRPS26
0.013	0.117	0.065	0.614647	0.958356	MRPS27
0.018	0.054	0.036	0.778303	0.987478	MRPS30
-0.054	0.52	0.233	0.143756	0.637006	MRPS31
-0.304	0.252	-0.026	0.863704	0.987478	MRPS34
0.095	0.333	0.214	0.122618	0.602996	MRPS7
-0.204	0.449	0.1225	0.447533	0.910896	MRPS9
-0.103	0.062	-0.0205	0.874605	0.987478	MRTO4
-0.184	0.196	0.006	0.965619	0.998944	MSANTD2
0.265	0.089	0.177	0.188639	0.70818	MSH2
0.273	-0.256	0.0085	0.954596	0.998944	MSH6
-0.573	-0.8	-0.6865	0.000132492	0.00747477	MSI2
0.269	0.21	0.2395	0.078148	0.48016	MSN
-0.006	0.032	0.013	0.918923	0.995512	MT-CO2
0.366	0.296	0.331	0.0202766	0.223604	MT1X
0.33	0.102	0.216	0.118497	0.591362	MTA2
0.232	0.105	0.1685	0.205317	0.729238	MTAP
0.43	-0.153	0.1385	0.374405	0.876814	MTCH2
0.168	0.281	0.2245	0.0982366	0.530278	MTDH
-0.05	0.031	-0.0095	0.940897	0.998944	MTHFD1
0.144	0.118	0.131	0.314251	0.822575	MTHFD1L
-0.171	-0.036	-0.1035	0.428356	0.900512	MTHFD2
0.205	-0.056	0.0745	0.578182	0.952382	MTMR14
-0.265	0.129	-0.068	0.628804	0.962925	MTPN
0.368	0.605	0.4865	0.00234664	0.0501687	MX2
-0.244	-0.094	-0.169	0.205801	0.729238	MYBBP1A
0.181	0.56	0.3705	0.01746	0.203801	MYCBP
0.139	-0.072	0.0335	0.798805	0.987478	MYCBP2
0.045	0.194	0.1195	0.363575	0.86771	MYDGF
0.033	0.049	0.041	0.748434	0.987346	MYH9
0.031	-0.084	-0.0265	0.836966	0.987478	MYL12B
-0.039	0.108	0.0345	0.790006	0.987478	MYL6
-0.493	-0.118	-0.3055	0.0427056	0.338809	MYO18A
-0.131	0.217	0.043	0.754741	0.987346	MYO1F
0.066	0.135	0.1005	0.437636	0.905939	MYO1G
-0.322	-0.047	-0.1845	0.182897	0.705561	MYOF
-0.351	-0.032	-0.1915	0.17407	0.687932	MZB1
0.165	-0.218	-0.0265	0.849305	0.987478	MZT1
0.021	0.038	0.0295	0.817339	0.987478	NAA10
0.099	0.07	0.0845	0.511503	0.935404	NAA15
-0.111	0.088	-0.0115	0.929982	0.997853	NACA
0.244	0.05	0.147	0.27199	0.785303	NAE1
-0.123	0.077	-0.023	0.860598	0.987478	NAMPT
-0.008	-0.075	-0.0415	0.746164	0.987346	NANS
-0.38	0.181	-0.0995	0.515551	0.935404	NAP1L1
-0.384	0.13	-0.127	0.397909	0.886714	NAP1L4
0.006	-0.077	-0.0355	0.782073	0.987478	NAPA
-0.267	-0.07	-0.1685	0.211502	0.731789	NAPG
-0.11	-0.189	-0.1495	0.255153	0.772303	NARS
0.197	0.061	0.129	0.326829	0.83413	NASP
-0.022	0.045	0.0115	0.928391	0.997824	NAT10
-0.003	0.186	0.0915	0.487441	0.926364	NAXE
-0.266	0.078	-0.094	0.497039	0.929323	NCAPD2
-0.067	-0.024	-0.0455	0.722313	0.978997	NCAPG
-0.206	0.042	-0.082	0.539427	0.940757	NCAPH
-0.458	-0.507	-0.4825	0.00194212	0.0433456	NCBP1
-0.816	-1.012	-0.914	6.91922e-06	0.00127754	NCBP2
0.3	-0.244	0.028	0.852444	0.987478	NCBP2-AS2
-0.605	-0.176	-0.3905	0.0148388	0.180808	NCKAP1L
-0.199	-0.184	-0.1915	0.149618	0.649304	NCL
0.204	0.018	0.111	0.401297	0.886714	NCLN
0.119	0.151	0.135	0.300383	0.806138	NDRG1
-0.21	0.067	-0.0715	0.5953	0.955703	NDRG3
-0.24	-0.027	-0.1335	0.318783	0.827479	NDUFA10
-0.545	0.033	-0.256	0.111755	0.574619	NDUFA5
0.064	0.093	0.0785	0.541479	0.940757	NDUFA6
-0.091	0.219	0.064	0.637938	0.963665	NDUFA8
0.1	0.012	0.056	0.66345	0.9685	NDUFAF2
0.297	0.23	0.2635	0.0555176	0.391515	NDUFB10
0.118	0.093	0.1055	0.414492	0.897536	NDUFS1
-0.12	-0.238	-0.179	0.179552	0.701289	NDUFS2
0.026	0.079	0.0525	0.682207	0.969693	NDUFS3
0.057	-0.085	-0.014	0.913766	0.995512	NDUFS5
-0.047	0.155	0.054	0.681075	0.969693	NDUFS8
-0.024	-0.278	-0.151	0.267318	0.78231	NDUFV2
0.056	0.029	0.0425	0.739673	0.986711	NEDD8
-0.268	-0.121	-0.1945	0.149006	0.649304	NEK7
0.053	-0.215	-0.081	0.546794	0.944301	NENF
0.309	0.02	0.1645	0.233924	0.753749	NEU1
-0.2	-0.105	-0.1525	0.247022	0.763189	NIFK
-0.096	-0.201	-0.1485	0.259606	0.77767	NIP7
-0.008	-0.244	-0.126	0.348713	0.851789	NIPSNAP1
0.11	0.111	0.1105	0.393117	0.886714	NIT2
-0.06	-0.044	-0.052	0.684554	0.969693	NLN
-0.072	-0.322	-0.197	0.153847	0.65369	NMD3
-0.091	0.45	0.1795	0.244518	0.763189	NME7
-0.292	0.078	-0.107	0.445341	0.909947	NMT1
0.016	0.008	0.012	0.925071	0.996802	NNT
-0.206	-0.051	-0.1285	0.330294	0.834787	NOA1
0.368	-0.043	0.1625	0.261121	0.778761	NOB1
0.17	0.559	0.3645	0.0194142	0.218472	NOL4L
0.067	0.062	0.0645	0.614875	0.958356	NOLC1
0.148	-0.025	0.0615	0.637771	0.963665	NOMO2
0.086	0.387	0.2365	0.0970464	0.527761	NONO
-0.55	-0.643	-0.5965	0.000366177	0.0154938	NOP10
-0.036	0.035	-0.0005	0.996883	0.999014	NOP2
-0.051	-0.079	-0.065	0.612339	0.958356	NOP56
-0.199	0.156	-0.0215	0.876046	0.987478	NOP58
-0.33	0.163	-0.0835	0.571396	0.94945	NOSIP
-0.446	0.031	-0.2075	0.169305	0.680767	NPC2
0.103	0.002	0.0525	0.683649	0.969693	NPEPPS
-0.236	0.2	-0.018	0.899638	0.992848	NPLOC4
0.093	0.047	0.07	0.585882	0.954787	NPM1
0.065	-0.129	-0.032	0.8068	0.987478	NPM3
0.118	0.002	0.06	0.642454	0.963958	NQO1
0.405	-0.132	0.1365	0.370002	0.874289	NRBP1
0.142	-0.209	-0.0335	0.807797	0.987478	NRDC
-0.167	-0.142	-0.1545	0.238734	0.762371	NSF
0.221	-0.061	0.08	0.553498	0.944301	NSFL1C
-0.168	-0.112	-0.14	0.284211	0.790788	NSUN2
-0.013	-0.236	-0.1245	0.352577	0.855704	NSUN5
-0.045	-0.294	-0.1695	0.215141	0.733508	NT5C2
-0.327	-0.026	-0.1765	0.205133	0.729238	NT5DC1
-0.056	-0.111	-0.0835	0.517024	0.935404	NTPCR
0.311	0.168	0.2395	0.0811003	0.488967	NUCB2
-0.079	0.082	0.0015	0.990775	0.999014	NUDC
-0.002	0.158	0.078	0.550368	0.944301	NUDCD1
-0.104	-0.083	-0.0935	0.468288	0.916139	NUDCD2
-1.115	-0.878	-0.9965	3.05364e-06	0.000950651	NUDT16L1
-1.062	0.329	-0.3665	0.143961	0.637006	NUDT2
-0.533	-0.404	-0.4685	0.00257239	0.0533115	NUDT21
0.004	0.174	0.089	0.497378	0.929323	NUDT5
-0.111	-0.025	-0.068	0.597772	0.956718	NUMA1
-0.417	-0.161	-0.289	0.0448505	0.345362	NUP153
-0.133	-0.002	-0.0675	0.602721	0.958356	NUP155
-0.156	-0.02	-0.088	0.499336	0.930745	NUP188
-0.234	0.025	-0.1045	0.437755	0.905939	NUP205
-0.01	-0.118	-0.064	0.620241	0.9588	NUP210
-0.138	0.005	-0.0665	0.608801	0.958356	NUP37
-0.243	0.047	-0.098	0.470615	0.918174	NUP50
-0.328	0.094	-0.117	0.415265	0.897536	NUP54
-0.194	0.006	-0.094	0.477014	0.921244	NUP62
0.07	0.001	0.0355	0.781778	0.987478	NUP93
-0.198	0.201	0.0015	0.991472	0.999014	NUTF2
0.101	-0.621	-0.26	0.133457	0.624079	NXF1
0.257	-0.111	0.073	0.600097	0.957144	OARD1
0.473	-0.121	0.176	0.266008	0.781306	OAS3
0.413	-0.082	0.1655	0.270775	0.785303	OAT
0.283	0.873	0.578	0.00204306	0.0451028	OGDH
0.248	-0.043	0.1025	0.451061	0.912455	OGFR
0.165	0.176	0.1705	0.195909	0.717538	OGT
0.312	-0.019	0.1465	0.293489	0.801402	OLA1
0.282	0.015	0.1485	0.276836	0.785303	OPA1
0.078	-0.116	-0.019	0.884462	0.987999	OSBP
-0.168	-0.079	-0.1235	0.343944	0.843661	OSTF1
0.236	0.23	0.233	0.0850057	0.490473	OTUB1
0.245	0.139	0.192	0.151355	0.651273	OXCT1
-0.372	0.139	-0.1165	0.436394	0.905939	OXSR1
0.241	0.031	0.136	0.309781	0.817098	P3H1
0.067	0.107	0.087	0.499514	0.930745	P4HA1
0.221	0.162	0.1915	0.150425	0.651273	P4HB
0.008	0.02	0.014	0.912639	0.995512	PA2G4
-0.441	-1.517	-0.979	0.000264075	0.0121895	PABPC1
-0.317	-0.944	-0.6305	0.00123253	0.0357611	PABPC4
-0.247	-0.029	-0.138	0.303988	0.812369	PABPN1
0.076	0.178	0.127	0.33167	0.834787	PACSIN2
-0.121	-0.043	-0.082	0.525281	0.936066	PACSIN3
0.077	0.131	0.104	0.421676	0.897536	PAFAH1B1
-0.034	-0.003	-0.0185	0.884812	0.987999	PAFAH1B2
0.042	0.128	0.085	0.51084	0.935404	PAFAH1B3
-0.034	0.109	0.0375	0.77212	0.987478	PAICS
-0.168	0.083	-0.0425	0.749363	0.987346	PAK2
0.073	-0.12	-0.0235	0.85736	0.987478	PAPSS1
0.072	-0.062	0.005	0.9691	0.998944	PARK7
-0.124	-0.001	-0.0625	0.629149	0.962925	PARN
-0.049	0.076	0.0135	0.91659	0.995512	PARP1
0.597	0.129	0.363	0.0237015	0.24312	PBDC1
0.163	0.054	0.1085	0.405065	0.888431	PBK
0.081	0.077	0.079	0.538727	0.940757	PCBP1
-0.041	-0.036	-0.0385	0.763211	0.987346	PCK2
0.208	-0.224	-0.008	0.955206	0.998944	PCMT1
0.199	-0.069	0.065	0.627851	0.962925	PCNA
-0.01	-0.034	-0.022	0.863206	0.987478	PCNP
0.048	-0.084	-0.018	0.889091	0.989826	PDAP1
0.159	-0.016	0.0715	0.584851	0.954787	PDCD10
-0.427	-0.524	-0.4755	0.00223519	0.0488138	PDCD11
-0.086	-0.085	-0.0855	0.50637	0.935404	PDCD4
0.041	0.256	0.1485	0.269804	0.785303	PDCD5
0.203	0.07	0.1365	0.300298	0.806138	PDCD6
0.18	0.115	0.1475	0.260656	0.778761	PDCD6IP
0.472	-0.242	0.115	0.489864	0.926364	PDE12
-0.163	-0.315	-0.239	0.0821313	0.488967	PDHB
-0.366	-0.178	-0.272	0.0530257	0.384993	PDHX
0.136	0.032	0.084	0.516664	0.935404	PDIA3
-0.035	0.015	-0.01	0.937627	0.998944	PDIA4
0.12	0.029	0.0745	0.563878	0.947383	PDIA6
0.159	-0.188	-0.0145	0.915931	0.995512	PDK1
-0.126	0.082	-0.022	0.866863	0.987478	PDLIM1
-0.105	0.042	-0.0315	0.807849	0.987478	PDLIM5
0.145	0.486	0.3155	0.0350821	0.301375	PDS5A
0.015	0.691	0.353	0.0438464	0.342161	PDS5B
-0.014	-0.14	-0.077	0.55298	0.944301	PDXDC1
0.12	-0.064	0.028	0.830114	0.987478	PDXK
-0.119	0.004	-0.0575	0.65661	0.9685	PEA15
-0.131	0.054	-0.0385	0.768215	0.987346	PEBP1
0.06	-0.049	0.0055	0.965878	0.998944	PELO
-0.143	-0.251	-0.197	0.141882	0.632303	PES1
0.116	-0.026	0.045	0.728337	0.980203	PFAS
0.048	-0.064	-0.008	0.950408	0.998944	PFDN1
0.174	-0.026	0.074	0.574189	0.949735	PFDN2
0.175	0.205	0.19	0.152757	0.653157	PFDN4
-0.177	-0.101	-0.139	0.288316	0.796694	PFDN5
-0.018	0.004	-0.007	0.956256	0.998944	PFDN6
0.113	-0.19	-0.0385	0.775969	0.987478	PFKL
0.019	-0.13	-0.0555	0.669154	0.9685	PFKM
0.23	0.038	0.134	0.314564	0.822575	PFKP
-0.07	0.103	0.0165	0.899081	0.992848	PFN1
0.189	0.05	0.1195	0.362715	0.867378	PGAM1
0.157	0.033	0.095	0.4656	0.916139	PGAM5
0.176	0.145	0.1605	0.22203	0.741761	PGD
0.128	0.085	0.1065	0.410564	0.895326	PGK1
-0.018	0.158	0.07	0.592745	0.955703	PGLS
0.18	0.123	0.1515	0.248278	0.763189	PGM1
-0.83	0.067	-0.3815	0.053186	0.384993	PGM2
0.43	0.066	0.248	0.09016	0.506781	PGM3
0.247	0.166	0.2065	0.123964	0.603554	PGRMC1
0.347	0.174	0.2605	0.0616553	0.410564	PHB
0.331	0.06	0.1955	0.159323	0.667185	PHB2
-0.746	-0.882	-0.814	2.04059e-05	0.0024379	PHF5A
0.123	0.191	0.157	0.232778	0.751918	PHF6
0.12	0.097	0.1085	0.401663	0.886714	PHGDH
0.103	0.218	0.1605	0.225539	0.742414	PIBF1
0.058	-0.071	-0.0065	0.959803	0.998944	PIN1
0.078	0.074	0.076	0.554041	0.944301	PIN4
0.344	-0.074	0.135	0.348391	0.851789	PIR
0.351	0.047	0.199	0.156836	0.659676	PKM
0.727	0.369	0.548	0.00132509	0.0368666	PKM
-0.134	-0.008	-0.071	0.583949	0.954787	PLA2G4A
-0.023	-0.004	-0.0135	0.915758	0.995512	PLEC
0.572	0.21	0.391	0.0125688	0.160548	PLEK
0.366	-0.029	0.1685	0.241627	0.763189	PLIN3
0.288	0.102	0.195	0.151152	0.651273	PLK1
-0.034	-0.021	-0.0275	0.82949	0.987478	PLOD1
0.024	-0.039	-0.0075	0.953242	0.998944	PLOD3
-0.122	0.051	-0.0355	0.785197	0.987478	PLS3
-0.315	0.073	-0.121	0.393053	0.886714	PML
-0.105	0.176	0.0355	0.791421	0.987478	PMM2
0.074	0.155	0.1145	0.378699	0.88002	PMPCA
0.043	0.066	0.0545	0.670415	0.9685	PMPCB
0.221	0.068	0.1445	0.275713	0.785303	PMVK
-0.535	-0.936	-0.7355	0.000125767	0.00729809	PNN
0.312	-0.202	0.055	0.711194	0.977588	PNO1
-0.129	-0.078	-0.1035	0.423763	0.897536	PNP
0.267	1.076	0.6715	0.00166416	0.0412184	PNPT1
0.056	-0.277	-0.1105	0.424283	0.897624	POFUT1
0.132	-0.238	-0.053	0.703	0.977588	POGZ
0.08	-0.122	-0.021	0.872662	0.987478	POLD1
0.273	0.152	0.2125	0.116068	0.584948	POLD2
0.173	0.014	0.0935	0.475292	0.921244	POLD3
0.152	-0.089	0.0315	0.812103	0.987478	POLDIP2
0.026	0.088	0.057	0.657049	0.9685	POLE3
-0.135	-0.207	-0.171	0.196078	0.717538	POLR1C
-0.304	-0.206	-0.255	0.063557	0.419555	POLR2A
0.012	-0.018	-0.003	0.981249	0.999014	POLR2B
-0.033	-0.152	-0.0925	0.476849	0.921244	POLR2C
-0.391	-0.172	-0.2815	0.0477632	0.357157	POLR2H
-0.404	-0.232	-0.318	0.0266607	0.261584	POLR2L
-0.446	-0.645	-0.5455	0.000908551	0.0283887	POLRMT
-0.4	-0.405	-0.4025	0.00660767	0.103262	POP1
0.034	-0.015	0.0095	0.940736	0.998944	POR
-0.093	0.045	-0.024	0.852687	0.987478	PPA1
0.04	0.012	0.026	0.838708	0.987478	PPA2
-0.396	0.062	-0.167	0.258514	0.77767	PPAT
0.245	0.119	0.182	0.173359	0.687932	PPIA
0.222	-0.008	0.107	0.423212	0.897536	PPIB
0.133	0.103	0.118	0.363009	0.867378	PPID
0.331	0.033	0.182	0.191764	0.715942	PPIF
-0.002	0.061	0.0295	0.817773	0.987478	PPIH
-0.304	-0.377	-0.3405	0.0175626	0.203826	PPIL1
0.038	0.536	0.287	0.0676098	0.434542	PPIP5K2
-0.081	-0.05	-0.0655	0.609675	0.958356	PPM1G
0.1	0.096	0.098	0.447477	0.910896	PPME1
-0.044	0.139	0.0475	0.716267	0.977588	PPP1CB
0.111	0.219	0.165	0.213073	0.732939	PPP1R12A
-0.228	0.2	-0.014	0.921564	0.995512	PPP1R14B
0.359	0.026	0.1925	0.1741	0.687932	PPP1R8
0.221	0.054	0.1375	0.299944	0.806138	PPP2CA
-0.164	0.118	-0.023	0.863892	0.987478	PPP2R1A
-0.656	0.055	-0.3005	0.0853371	0.490991	PPP2R1B
0.285	-0.041	0.122	0.377721	0.879762	PPP2R2A
0.011	0.189	0.1	0.447599	0.910896	PPP2R5C
0.248	0.095	0.1715	0.199818	0.724697	PPP4R2
0.097	0.208	0.1525	0.247985	0.763189	PPP5C
-0.09	0.113	0.0115	0.930052	0.997853	PPP6C
0.351	0.287	0.319	0.0242742	0.245278	PPP6R1
-0.434	-0.068	-0.251	0.0869628	0.497402	PPP6R3
0.246	0.035	0.1405	0.294799	0.803138	PPT1
-0.134	-0.115	-0.1245	0.337871	0.835942	PRAM1
-0.177	-0.018	-0.0975	0.456997	0.916139	PRC1
0.106	-0.086	0.01	0.938988	0.998944	PRDX1
-0.269	0.051	-0.109	0.428235	0.900512	PRDX2
0.086	0.071	0.0785	0.541317	0.940757	PRDX3
0.161	0.007	0.084	0.52009	0.936066	PRDX4
-0.062	0.117	0.0275	0.832909	0.987478	PRDX5
0.127	0.05	0.0885	0.493486	0.928509	PRDX6
0.164	-0.094	0.035	0.792782	0.987478	PREB
0.082	0.032	0.057	0.656767	0.9685	PREP
0.022	-1.174	-0.576	0.0176678	0.203883	PRIM1
-0.081	0.159	0.039	0.768584	0.987346	PRIM2
-0.256	-0.059	-0.1575	0.241113	0.763189	PRKAA1
-0.287	0.007	-0.14	0.308268	0.814365	PRKACA
0.259	0.034	0.1465	0.277265	0.785303	PRKAR1A
-0.008	0.364	0.178	0.213252	0.732939	PRKAR2A
0.209	-0.105	0.052	0.702201	0.977588	PRKCD
0.04	0.123	0.0815	0.527985	0.937078	PRKCSH
0.083	-0.026	0.0285	0.824726	0.987478	PRKDC
0.012	-0.663	-0.3255	0.0601486	0.407206	PRKRA
-0.079	0.084	0.0025	0.984632	0.999014	PRMT1
-0.022	0.04	0.009	0.943902	0.998944	PRMT3
-0.144	0.011	-0.0665	0.609613	0.958356	PRMT5
-0.017	0.077	0.03	0.815323	0.987478	PROSC
-0.192	-0.351	-0.2715	0.0520938	0.380585	PRPF19
0.003	-0.074	-0.0355	0.78194	0.987478	PRPF3
-0.581	-0.07	-0.3255	0.0426233	0.338809	PRPF31
-0.552	-0.758	-0.655	0.000193574	0.009589	PRPF38A
-0.132	0.4	0.134	0.377381	0.879762	PRPF38B
-0.125	-0.245	-0.185	0.166486	0.675111	PRPF4
-0.245	-0.222	-0.2335	0.0845002	0.489835	PRPF40A
-0.252	-0.297	-0.2745	0.0469653	0.35602	PRPF4B
-0.283	-0.204	-0.2435	0.0743024	0.468555	PRPF6
-0.71	-0.662	-0.686	9.94028e-05	0.00661652	PRPF8
0.041	0.129	0.085	0.510934	0.935404	PRPS1
0.342	-0.159	0.0915	0.537204	0.940757	PRPS2
-0.213	-0.01	-0.1115	0.401142	0.886714	PRPSAP1
0.194	-0.057	0.0685	0.607734	0.958356	PRPSAP2
0.851	0.018	0.4345	0.025891	0.256951	PRRC2A
-0.178	-0.025	-0.1015	0.438614	0.905939	PRRC2C
0.892	-0.117	0.3875	0.0638319	0.419555	PRTN3
-0.462	0.083	-0.1895	0.221456	0.741761	PSAP
0.117	0.015	0.066	0.609173	0.958356	PSAT1
-0.018	-0.058	-0.038	0.766421	0.987346	PSIP1
-0.094	-0.021	-0.0575	0.654569	0.9685	PSMA1
-0.126	0.003	-0.0615	0.634925	0.963665	PSMA2
-0.394	-0.008	-0.201	0.16547	0.675111	PSMA3
-0.416	0.098	-0.159	0.293571	0.801402	PSMA4
-0.222	0.032	-0.095	0.478981	0.922349	PSMA5
-0.224	-0.014	-0.119	0.371951	0.874344	PSMA6
-0.178	0.099	-0.0395	0.768328	0.987346	PSMA7
-0.155	0.1	-0.0275	0.83624	0.987478	PSMB1
-0.014	-0.083	-0.0485	0.705465	0.977588	PSMB2
-0.212	-0.129	-0.1705	0.197777	0.718577	PSMB3
-0.031	-0.024	-0.0275	0.829477	0.987478	PSMB4
0.053	-0.067	-0.007	0.956652	0.998944	PSMB5
-0.033	0.042	0.0045	0.971964	0.998944	PSMB6
-0.379	0.088	-0.1455	0.324072	0.832964	PSMB7
0.041	-0.081	-0.02	0.876671	0.987478	PSMB8
-0.164	0.105	-0.0295	0.825302	0.987478	PSMC1
0.055	-0.012	0.0215	0.866622	0.987478	PSMC2
0.003	-0.041	-0.019	0.8818	0.987976	PSMC3
-0.106	-0.019	-0.0625	0.627475	0.962925	PSMC4
-0.16	0.162	0.001	0.994134	0.999014	PSMC5
0.094	-0.045	0.0245	0.849684	0.987478	PSMC6
0.093	-0.046	0.0235	0.855743	0.987478	PSMD1
-0.039	0.009	-0.015	0.906562	0.995258	PSMD10
0.055	-0.065	-0.005	0.969028	0.998944	PSMD11
0.072	0.059	0.0655	0.60949	0.958356	PSMD12
0.075	-0.024	0.0255	0.842683	0.987478	PSMD13
0.167	0.086	0.1265	0.33234	0.834787	PSMD14
0.13	-0.038	0.046	0.723936	0.978997	PSMD2
0.19	0.131	0.1605	0.222754	0.742414	PSMD3
0.069	0.068	0.0685	0.593339	0.955703	PSMD4
-0.015	-0.115	-0.065	0.614461	0.958356	PSMD5
0.055	-0.001	0.027	0.83286	0.987478	PSMD6
-0.111	0.098	-0.0065	0.960487	0.998944	PSMD7
-0.409	-0.145	-0.277	0.053645	0.384993	PSMD8
0.075	-0.2	-0.0625	0.641779	0.963958	PSMD9
-0.374	0.017	-0.1785	0.215508	0.733508	PSME1
-0.012	0.269	0.1285	0.34613	0.847998	PSME2
0.035	0.249	0.142	0.290255	0.798792	PSME3
0.118	-0.236	-0.059	0.669448	0.9685	PSMF1
-0.046	-0.032	-0.039	0.760266	0.987346	PSMG1
-0.19	0.095	-0.0475	0.724081	0.978997	PSMG2
0.068	0.314	0.191	0.165343	0.675111	PSPC1
-0.024	0.12	0.048	0.711204	0.977588	PTBP1
-0.304	-0.019	-0.1615	0.241501	0.763189	PTBP2
0.089	0.049	0.069	0.591062	0.955703	PTCD3
-0.185	-0.067	-0.126	0.336422	0.835942	PTGES3
1.5	0.082	0.791	0.00554612	0.0952863	PTMA
-0.236	-0.136	-0.186	0.16325	0.675101	PTPN1
-0.21	-0.042	-0.126	0.340704	0.83977	PTPN11
-0.557	-0.102	-0.3295	0.0360151	0.302259	PTPN2
0.144	0.151	0.1475	0.259409	0.77767	PTPN6
-0.626	0.089	-0.2685	0.120897	0.600347	PTPRC
0.515	-0.503	0.006	0.975617	0.998944	PTPRS
0.417	0.028	0.2225	0.128163	0.615366	PTRH2
-0.085	0.076	-0.0045	0.97233	0.998944	PUF60
-0.568	-0.063	-0.3155	0.0478341	0.357157	PUM3
-1.111	-0.998	-1.0545	1.19749e-06	0.000686422	PURA
-0.673	-0.793	-0.733	5.67352e-05	0.00461912	PURB
-0.177	0.149	-0.014	0.918159	0.995512	PUS1
0.089	-0.07	0.0095	0.941606	0.998944	PUS7
-0.34	-0.019	-0.1795	0.201069	0.725953	PWP1
-0.252	-0.036	-0.144	0.284049	0.790788	PWP2
0.368	-0.366	0.001	0.995219	0.999014	PXK
-0.171	-0.086	-0.1285	0.325229	0.832964	PYCR1
-0.069	-0.025	-0.047	0.713616	0.977588	PYCR2
0.042	-0.122	-0.04	0.758407	0.987346	PYGB
0.37	-0.072	0.149	0.307522	0.814313	PYGL
0.069	-0.109	-0.02	0.877979	0.987478	QARS
-0.013	-1.12	-0.5665	0.0148681	0.180808	QKI
-0.065	-0.005	-0.035	0.784607	0.987478	RAB10
0.063	0.006	0.0345	0.787554	0.987478	RAB11B
0.053	-0.108	-0.0275	0.832269	0.987478	RAB14
0.111	-0.062	0.0245	0.850687	0.987478	RAB1A
0.121	-0.027	0.047	0.717131	0.977588	RAB1B
-0.039	-0.015	-0.027	0.832583	0.987478	RAB21
0.296	-0.083	0.1065	0.449089	0.912101	RAB2A
0.503	0.154	0.3285	0.029669	0.27785	RAB35
0.068	-0.028	0.02	0.87622	0.987478	RAB3GAP2
0.069	-0.162	-0.0465	0.725234	0.978997	RAB44
0.155	0.13	0.1425	0.275315	0.785303	RAB5C
0.108	0.125	0.1165	0.368764	0.874289	RAB6A
0.331	0.136	0.2335	0.0913581	0.508894	RAB7A
-0.044	-0.103	-0.0735	0.567855	0.94923	RAB8B
-0.007	-0.073	-0.04	0.754985	0.987346	RAC1
0.23	0.079	0.1545	0.245172	0.763189	RAC2
0.037	0.005	0.021	0.869398	0.987478	RACK1
-0.144	0.387	0.1215	0.422026	0.897536	RAD21
-0.566	0.054	-0.256	0.119213	0.593433	RAD23A
-0.026	0.094	0.034	0.792031	0.987478	RAD23B
-0.317	-0.017	-0.167	0.228958	0.746409	RAD50
-0.035	0.189	0.077	0.56142	0.946782	RAE1
-0.386	-0.505	-0.4455	0.00361496	0.0673577	RALY
0.119	0.019	0.069	0.593077	0.955703	RAN
-0.034	0.063	0.0145	0.910079	0.995512	RANBP1
-0.105	0.045	-0.03	0.816916	0.987478	RANBP2
0.117	0.004	0.0605	0.63956	0.963665	RANBP3
0.009	-0.011	-0.001	0.993747	0.999014	RANGAP1
-0.487	-0.168	-0.3275	0.0285277	0.2751	RAP1GDS1
0.038	-0.008	0.015	0.906551	0.995258	RARS
-0.361	0.099	-0.131	0.371398	0.874289	RASAL3
0.174	-0.017	0.0785	0.550569	0.944301	RAVER1
-0.632	-0.042	-0.337	0.0437419	0.342161	RB1
-0.129	0.108	-0.0105	0.936708	0.998944	RBBP4
0.204	-0.029	0.0875	0.511157	0.935404	RBBP7
0.158	0.231	0.1945	0.145067	0.639114	RBM10
-0.151	-0.042	-0.0965	0.457735	0.916139	RBM12
-0.093	0.208	0.0575	0.671202	0.9685	RBM14
-0.149	0.209	0.03	0.827981	0.987478	RBM17
-0.702	-0.484	-0.593	0.000475936	0.0182382	RBM22
-0.281	-0.104	-0.1925	0.15527	0.656987	RBM25
0.271	0.154	0.2125	0.115863	0.584948	RBM26
-0.089	0.144	0.0275	0.835178	0.987478	RBM3
-0.07	-0.011	-0.0405	0.751896	0.987346	RBM39
-0.511	-0.18	-0.3455	0.0225651	0.234878	RBM8A
-1.334	-0.604	-0.969	4.56329e-05	0.00441336	RBMS1
0.164	0.216	0.19	0.153208	0.653199	RBMX
0.506	-0.143	0.1815	0.265599	0.781306	RBX1
-0.166	0.123	-0.0215	0.872981	0.987478	RCC1
-0.021	-0.074	-0.0475	0.710879	0.977588	RCC2
0.143	0.091	0.117	0.367514	0.874289	RCN1
0.156	0.647	0.4015	0.0149698	0.180808	RCOR1
0.051	-0.131	-0.04	0.759327	0.987346	RDX
0.061	-0.119	-0.029	0.823997	0.987478	RECQL
0.065	-0.506	-0.2205	0.16414	0.675101	RETN
0.264	-0.162	0.051	0.720201	0.978997	RFC1
0.029	-0.089	-0.03	0.815921	0.987478	RFC2
-0.129	-0.038	-0.0835	0.518443	0.936066	RFC3
-0.103	0.015	-0.044	0.733089	0.983424	RFC4
-0.047	0.12	0.0365	0.77904	0.987478	RFC5
0.537	0.11	0.3235	0.0368734	0.30443	RHOA
0.635	0.234	0.4345	0.00746577	0.109877	RHOG
0.405	-0.227	0.089	0.574737	0.949735	RIOX2
0.102	-0.048	0.027	0.834914	0.987478	RMDN1
-0.125	0.035	-0.045	0.72924	0.980203	RNASEH2A
0.196	-0.034	0.081	0.542215	0.94123	RNASEH2B
0.25	-0.18	0.035	0.805919	0.987478	RNASEH2C
0.556	-0.069	0.2435	0.137648	0.629813	RNASET2
0.059	0.099	0.079	0.539144	0.940757	RNF114
0.276	-0.064	0.106	0.444156	0.908921	RNH1
-0.117	-0.209	-0.163	0.217446	0.733609	RNMT
0.52	-0.123	0.1985	0.224061	0.742414	RNPEP
-0.489	-0.806	-0.6475	0.000293327	0.0132388	RNPS1
0.101	0.207	0.154	0.243281	0.763189	RPA1
0.078	0.221	0.1495	0.259326	0.77767	RPA2
-0.013	0.174	0.0805	0.540224	0.940757	RPA3
0.113	0.038	0.0755	0.558051	0.945289	RPAP3
-0.311	0.03	-0.1405	0.314693	0.822575	RPIA
-0.195	0.085	-0.055	0.682468	0.969693	RPL10
-0.136	0.088	-0.024	0.855518	0.987478	RPL10A
-0.212	-0.297	-0.2545	0.0636522	0.419555	RPL11
-0.152	-0.199	-0.1755	0.184489	0.705561	RPL12
0.089	0.214	0.1515	0.25191	0.765911	RPL13
-0.211	0.071	-0.07	0.603562	0.958356	RPL13A
-0.277	-0.153	-0.215	0.112375	0.57635	RPL14
-0.251	0.176	-0.0375	0.792121	0.987478	RPL15
-0.175	-0.007	-0.091	0.487754	0.926364	RPL17
-0.363	0.1	-0.1315	0.370292	0.874289	RPL18
-0.248	-0.119	-0.1835	0.170281	0.681249	RPL18A
0.024	0.037	0.0305	0.811261	0.987478	RPL19
-0.155	0.193	0.019	0.890047	0.989826	RPL21
0.063	-0.023	0.02	0.876074	0.987478	RPL22
-0.124	0.241	0.0585	0.673432	0.9685	RPL23
-0.075	0.047	-0.014	0.913473	0.995512	RPL23A
-0.188	0.155	-0.0165	0.904243	0.995258	RPL24
-0.256	-0.109	-0.1825	0.173739	0.687932	RPL26
-0.315	-0.037	-0.176	0.202974	0.728341	RPL27
-0.124	0.146	0.011	0.934371	0.998944	RPL27A
0.003	0.206	0.1045	0.4306	0.901597	RPL28
0.082	0.148	0.115	0.376013	0.878806	RPL29
-0.095	-0.057	-0.076	0.554409	0.944301	RPL3
-0.007	-0.254	-0.1305	0.333873	0.834787	RPL30
-0.2	-0.15	-0.175	0.18574	0.705561	RPL31
-0.048	0.056	0.004	0.975163	0.998944	RPL32
-0.129	-0.209	-0.169	0.201371	0.725953	RPL34
-0.027	-0.067	-0.047	0.713556	0.977588	RPL35
-0.264	0.209	-0.0275	0.849875	0.987478	RPL35A
0.117	-0.01	0.0535	0.679155	0.9685	RPL36
-0.144	0.222	0.039	0.778415	0.987478	RPL36A
-0.703	-0.494	-0.5985	0.000431146	0.0178705	RPL37
0.119	0.532	0.3255	0.0349179	0.301375	RPL37A
-0.002	0.153	0.0755	0.562662	0.946782	RPL38
-0.024	-0.003	-0.0135	0.915762	0.995512	RPL4
-0.063	0.027	-0.018	0.888422	0.989789	RPL5
-0.118	-0.073	-0.0955	0.459481	0.916139	RPL6
-0.364	-0.093	-0.2285	0.10448	0.553013	RPL7
0.029	0.202	0.1155	0.381644	0.88185	RPL7A
-0.217	-0.301	-0.259	0.0596349	0.406438	RPL7L1
-0.157	-0.044	-0.1005	0.439973	0.905939	RPL8
-0.059	-0.249	-0.154	0.250424	0.765911	RPL9
-0.11	-0.113	-0.1115	0.388972	0.88645	RPLP0
-0.252	-0.215	-0.2335	0.0846539	0.489835	RPLP1
-0.34	-0.031	-0.1855	0.18551	0.705561	RPLP2
0.233	0.101	0.167	0.209496	0.729238	RPN1
0.253	0.015	0.134	0.32029	0.827659	RPN2
-0.253	-0.09	-0.1715	0.200671	0.725953	RPRD1B
-0.157	0.107	-0.025	0.851339	0.987478	RPS10
0.044	0.117	0.0805	0.532571	0.938934	RPS11
-0.268	-0.33	-0.299	0.0327979	0.294454	RPS12
-0.232	-0.101	-0.1665	0.210711	0.730295	RPS13
-0.107	0.007	-0.05	0.698386	0.976202	RPS14
-0.413	-0.201	-0.307	0.0327809	0.294454	RPS15
-0.753	-0.88	-0.8165	1.94662e-05	0.0024379	RPS15A
0.07	-0.02	0.025	0.845555	0.987478	RPS16
-0.024	-0.161	-0.0925	0.478135	0.922214	RPS17L
0.071	-0.026	0.0225	0.860931	0.987478	RPS18
-0.031	-0.025	-0.028	0.826429	0.987478	RPS19
-0.387	-0.424	-0.4055	0.00634227	0.101426	RPS2
-0.209	-0.186	-0.1975	0.138298	0.629813	RPS20
0.034	0.037	0.0355	0.781114	0.987478	RPS21
-0.222	0.213	-0.0045	0.974828	0.998944	RPS23
-0.01	0.117	0.0535	0.679155	0.9685	RPS24
-0.202	0.025	-0.0885	0.505709	0.935404	RPS25
0.179	-0.08	0.0495	0.710696	0.977588	RPS26
-0.241	-0.349	-0.295	0.035613	0.301375	RPS27
0.009	-0.421	-0.206	0.163452	0.675101	RPS27A
-0.068	-0.052	-0.06	0.639597	0.963665	RPS28
-0.258	-0.113	-0.1855	0.167106	0.676081	RPS29
-0.217	-0.331	-0.274	0.0486937	0.359625	RPS3
-0.001	-0.101	-0.051	0.692127	0.972711	RPS3A
-0.048	0.096	0.024	0.852845	0.987478	RPS4X
-0.023	-0.036	-0.0295	0.817325	0.987478	RPS5
-0.043	0.082	0.0195	0.879785	0.987752	RPS6
0.184	-0.045	0.0695	0.600227	0.957144	RPS6KA1
-0.102	0.008	-0.047	0.715422	0.977588	RPS6KA3
-0.112	-0.211	-0.1615	0.221848	0.741761	RPS6KA5
0.062	-0.129	-0.0335	0.797814	0.987478	RPS6KB1
-0.206	-0.212	-0.209	0.118424	0.591362	RPS7
-0.111	0.035	-0.038	0.769302	0.987369	RPS8
-0.985	-1.103	-1.044	1.35189e-06	0.000686422	RPS9
0.2	0.013	0.1065	0.420267	0.897536	RPSA
0.22	0.192	0.206	0.123494	0.603554	RRBP1
0.075	-0.144	-0.0345	0.793381	0.987478	RRM1
-0.073	0.029	-0.022	0.864075	0.987478	RRM2
-0.202	0.09	-0.056	0.67829	0.9685	RRP1
0.165	-0.136	0.0145	0.914472	0.995512	RRP12
-0.785	-0.184	-0.4845	0.00701038	0.107053	RRP15
-0.133	0.016	-0.0585	0.652544	0.9685	RRP1B
-0.068	-0.107	-0.0875	0.497073	0.929323	RRS1
-0.383	-0.341	-0.362	0.0124601	0.160168	RSL1D1
0.366	-0.013	0.1765	0.218181	0.734868	RSU1
-0.743	-0.235	-0.489	0.00485729	0.0858962	RTCA
-0.026	0.26	0.117	0.390407	0.886714	RTCB
0.105	-0.504	-0.1995	0.213828	0.732939	RTF1
-0.243	0.12	-0.0615	0.657581	0.9685	RTFDC1
0.278	-0.178	0.05	0.729059	0.980203	RTN4
0.133	-0.126	0.0035	0.979021	0.998944	RUFY1
0.167	0.55	0.3585	0.020843	0.226375	RUNX1
0.164	0.275	0.2195	0.105102	0.553013	RUVBL1
0.102	0.242	0.172	0.197561	0.718577	RUVBL2
0.372	0.167	0.2695	0.0558432	0.392448	S100A11
0.153	-1.395	-0.621	0.0299194	0.278745	S100A13
0.216	0.022	0.119	0.370074	0.874289	S100A4
-0.132	0.068	-0.032	0.80708	0.987478	S100A6
0.12	-0.315	-0.0975	0.498035	0.929696	S100A9
0.237	-0.033	0.102	0.450107	0.912455	S100P
0.43	-0.096	0.167	0.273759	0.785303	SACM1L
-0.004	0.083	0.0395	0.758431	0.987346	SAE1
0.13	0.123	0.1265	0.330344	0.834787	SAFB
-0.83	-0.662	-0.746	5.21053e-05	0.00460113	SAP18
-0.315	0.109	-0.103	0.472386	0.918981	SAP30
-0.056	-0.179	-0.1175	0.369298	0.874289	SAR1A
0.215	0.063	0.139	0.293503	0.801402	SARNP
-0.119	-0.052	-0.0855	0.507604	0.935404	SARS
-0.153	-0.052	-0.1025	0.430387	0.901597	SART1
-0.062	0.05	-0.006	0.962794	0.998944	SART3
0.35	-0.156	0.097	0.514436	0.935404	SASH3
0.614	0.216	0.415	0.00975169	0.133822	SATB1
-0.006	0.254	0.124	0.359545	0.867264	SBDS
0.319	0.088	0.2035	0.139664	0.629813	SCCPDH
0.095	0.162	0.1285	0.324394	0.832964	SCP2
0.138	0.038	0.088	0.497012	0.929323	SDF2
-0.124	0.038	-0.043	0.740883	0.986711	SDF4
0.043	0.203	0.123	0.351155	0.854708	SDHA
-0.021	0.081	0.03	0.815508	0.987478	SDHB
0.29	0.044	0.167	0.221199	0.741761	SEC11A
-0.105	0.263	0.079	0.570824	0.94945	SEC16A
0.122	0.145	0.1335	0.305417	0.814045	SEC22B
0.126	-0.198	-0.036	0.79169	0.987478	SEC23B
0.297	0.166	0.2315	0.0900021	0.506781	SEC23IP
-0.117	0.061	-0.028	0.829885	0.987478	SEC24C
-0.083	0.076	-0.0035	0.978468	0.998944	SEC24D
0.055	-0.09	-0.0175	0.892398	0.989875	SEC31A
-0.07	0.218	0.074	0.584022	0.954787	SEC61G
0.004	0.241	0.1225	0.361961	0.867378	SEH1L
-0.175	0.113	-0.031	0.817727	0.987478	SEPHS1
-0.122	-0.105	-0.1135	0.38085	0.88185	SEPT1
-0.367	0.021	-0.173	0.228607	0.746409	SEPT6
-0.536	0.103	-0.2165	0.186204	0.705561	SEPT9
0.304	-0.061	0.1215	0.386717	0.885483	SERBP1
-0.048	0.092	0.022	0.864873	0.987478	SERPINB1
-0.894	0.114	-0.39	0.0622143	0.412932	SERPINB2
-0.084	0.018	-0.033	0.797486	0.987478	SERPINB5
-0.029	0.057	0.014	0.913052	0.995512	SERPINB6
0.031	-0.054	-0.0115	0.928519	0.997824	SERPINH1
0.25	0.151	0.2005	0.135055	0.629122	SET
0.309	0.625	0.467	0.00375352	0.0693036	SETDB1
0.068	0.177	0.1225	0.348936	0.851789	SF1
0.046	-0.207	-0.0805	0.54737	0.944301	SF3A1
-0.133	-0.252	-0.1925	0.151089	0.651273	SF3A2
-0.48	-0.383	-0.4315	0.00439024	0.0789079	SF3A3
-0.554	-0.661	-0.6075	0.00031737	0.0140126	SF3B1
-0.641	-0.332	-0.4865	0.00277727	0.0564064	SF3B2
-0.795	-0.867	-0.831	1.50786e-05	0.00204164	SF3B3
-0.051	-0.543	-0.297	0.0589928	0.404778	SF3B4
-0.697	-0.489	-0.593	0.000465353	0.0182382	SF3B5
-0.642	-0.196	-0.419	0.0104592	0.141061	SF3B6
0.471	0.188	0.3295	0.0261067	0.257392	SFN
0.075	0.279	0.177	0.191419	0.715942	SFPQ
0.534	0.16	0.347	0.024028	0.244005	SFXN1
0.413	-0.006	0.2035	0.166288	0.675111	SFXN3
-0.308	0.131	-0.0885	0.538635	0.940757	SGTA
0.036	-0.028	0.004	0.975053	0.998944	SH2D1A
-0.283	-0.238	-0.2605	0.0576341	0.396796	SH3BGRL
0.12	0.348	0.234	0.0932756	0.515816	SH3BGRL3
0.107	0.303	0.205	0.133665	0.624079	SH3GL1
-0.589	0.143	-0.223	0.195473	0.717538	SH3GLB1
-0.133	0.177	0.022	0.871008	0.987478	SH3KBP1
0.144	0.08	0.112	0.388149	0.885765	SHC1
0.117	-0.034	0.0415	0.749047	0.987346	SHMT2
0.029	-0.085	-0.028	0.82787	0.987478	SKIV2L2
-0.302	0.204	-0.049	0.74037	0.986711	SKP1
-0.137	-0.363	-0.25	0.0748629	0.468555	SLC16A3
0.151	-0.152	-0.0005	0.997047	0.999014	SLC1A5
0.205	-0.309	-0.052	0.726221	0.978997	SLC25A1
-0.112	-0.095	-0.1035	0.423074	0.897536	SLC25A12
0.049	-0.051	-0.001	0.993786	0.999014	SLC25A13
0.038	-0.026	0.006	0.962588	0.998944	SLC25A3
0.139	0.042	0.0905	0.484926	0.926364	SLC25A5
-0.098	0.131	0.0165	0.900485	0.992848	SLC25A6
-0.069	-0.148	-0.1085	0.403382	0.888431	SLC2A1
-0.1	-0.007	-0.0535	0.67769	0.9685	SLC3A2
0.417	0.126	0.2715	0.0599065	0.406923	SLC9A3R1
0.023	-0.03	-0.0035	0.978152	0.998944	SLIRP
-0.34	-0.361	-0.3505	0.0148076	0.180808	SLK
0.18	0.1	0.14	0.285198	0.792234	SLTM
0.198	0.137	0.1675	0.204409	0.729238	SMARCA4
-0.091	-0.091	-0.091	0.479907	0.922349	SMARCA5
-0.26	-0.034	-0.147	0.27583	0.785303	SMARCC1
0.092	-0.001	0.0455	0.723492	0.978997	SMARCC2
-0.862	-0.296	-0.579	0.00183657	0.0428743	SMC1A
-0.067	0.077	0.005	0.969155	0.998944	SMC2
-0.789	-0.445	-0.617	0.000486024	0.0182799	SMC3
-0.046	-0.077	-0.0615	0.63148	0.963665	SMC4
-0.108	-0.139	-0.1235	0.341815	0.840469	SMCHD1
0.092	-0.079	0.0065	0.960126	0.998944	SMN1
-0.012	0.011	-0.0005	0.996874	0.999014	SMS
-0.068	-0.275	-0.1715	0.205031	0.729238	SMU1
0.084	-0.039	0.0225	0.861441	0.987478	SND1
-0.321	-0.416	-0.3685	0.0115785	0.15111	SNRNP200
-0.653	-0.828	-0.7405	5.68577e-05	0.00461912	SNRNP40
-0.071	-0.36	-0.2155	0.1258	0.608331	SNRNP70
-0.463	-0.373	-0.418	0.00537605	0.0939493	SNRPA1
-0.267	-0.42	-0.3435	0.0178333	0.20463	SNRPB
-0.336	-0.046	-0.191	0.170964	0.682178	SNRPB2
-0.352	0.343	-0.0045	0.978009	0.998944	SNRPC
-0.314	-0.34	-0.327	0.0212545	0.228401	SNRPD1
-0.289	-0.361	-0.325	0.0222373	0.23401	SNRPD2
-0.356	-0.39	-0.373	0.0104876	0.141061	SNRPD3
-0.254	-0.117	-0.1855	0.166534	0.675111	SNRPE
-0.141	-0.137	-0.139	0.286568	0.792943	SNRPF
-0.524	0.088	-0.218	0.17739	0.696867	SNRPG
0.225	0.227	0.226	0.0937473	0.515991	SNTB1
-0.295	-0.167	-0.231	0.0904812	0.506781	SNU13
-0.359	-0.574	-0.4665	0.00302675	0.0596828	SNW1
0.017	-0.098	-0.0405	0.753412	0.987346	SNX1
0.134	0.092	0.113	0.38334	0.882724	SNX12
0.116	-0.031	0.0425	0.743046	0.987346	SNX2
0.157	0.158	0.1575	0.23003	0.746426	SNX3
0.1	-0.106	-0.003	0.981742	0.999014	SNX5
0.136	0.075	0.1055	0.415419	0.897536	SNX6
-0.081	0.062	-0.0095	0.941426	0.998944	SOAT1
0.054	-0.107	-0.0265	0.838272	0.987478	SOD1
-0.215	-0.046	-0.1305	0.324444	0.832964	SOD2
-0.091	-0.361	-0.226	0.107857	0.55882	SON
-0.03	-0.127	-0.0785	0.543714	0.943026	SORD
0.144	-0.249	-0.0525	0.708356	0.977588	SPC25
-0.058	-0.088	-0.073	0.569812	0.94945	SPECC1
0.222	-0.079	0.0715	0.598294	0.956799	SPG20
0.024	-0.391	-0.1835	0.208143	0.729238	SPN
-0.307	-0.549	-0.428	0.00566965	0.0959589	SPOUT1
0.21	-0.076	0.067	0.619485	0.9588	SPRYD3
-0.144	0.021	-0.0615	0.637198	0.963665	SPTAN1
-0.252	0.095	-0.0785	0.570013	0.94945	SPTBN1
-0.04	-0.084	-0.062	0.628952	0.962925	SPTBN4
0.286	0.027	0.1565	0.251796	0.765911	SQRDL
0.301	0.223	0.262	0.0569661	0.394874	SQSTM1
-0.777	-1.041	-0.909	9.00669e-06	0.00140712	SRBD1
-0.037	0.069	0.016	0.900945	0.992848	SRI
0.087	0.068	0.0775	0.546444	0.944301	SRM
-0.723	-0.546	-0.6345	0.000241943	0.0116997	SRP14
0.172	-0.045	0.0635	0.63064	0.963665	SRP54
-0.028	-0.264	-0.146	0.280273	0.786533	SRP68
-0.111	0.071	-0.02	0.87809	0.987478	SRP72
-0.871	-1.111	-0.991	3.27649e-06	0.000950651	SRP9
0.248	-0.382	-0.067	0.671589	0.9685	SRPK1
-0.195	-0.739	-0.467	0.00730763	0.108566	SRPRA
0.082	0.136	0.109	0.400276	0.886714	SRPRB
-0.509	-0.01	-0.2595	0.0948968	0.518106	SRRM1
0.255	0.132	0.1935	0.149374	0.649304	SRRM2
-0.072	0.243	0.0855	0.531676	0.938934	SRRT
0.006	-0.14	-0.067	0.606336	0.958356	SRSF1
-0.598	-0.842	-0.72	8.86554e-05	0.00644958	SRSF10
0.258	0.106	0.182	0.175226	0.691036	SRSF11
-0.042	0.067	0.0125	0.922559	0.995599	SRSF2
-0.766	-0.6	-0.683	0.000120786	0.00729809	SRSF3
-0.086	-0.417	-0.2515	0.0825526	0.488967	SRSF4
0.073	0.203	0.138	0.294998	0.803138	SRSF5
-0.044	-0.5	-0.272	0.0759798	0.473359	SRSF6
-0.541	-0.806	-0.6735	0.000175507	0.00913984	SRSF7
-0.173	-0.197	-0.185	0.162942	0.675101	SRSF9
-0.601	-0.399	-0.5	0.00179035	0.0427788	SSB
0.124	0.162	0.143	0.273957	0.785303	SSBP1
-0.049	-0.073	-0.061	0.634146	0.963665	SSR1
-0.16	-0.146	-0.153	0.24296	0.763189	SSR4
-0.214	-0.135	-0.1745	0.187931	0.70683	SSRP1
0.014	-0.001	0.0065	0.95937	0.998944	ST13
0.245	0.83	0.5375	0.00336151	0.0638058	STAG1
0.316	0.474	0.395	0.00819191	0.117167	STAG2
-0.548	-0.265	-0.4065	0.00845939	0.119313	STARD9
0.895	0.098	0.4965	0.0116067	0.15111	STAT1
0.363	-0.312	0.0255	0.87455	0.987478	STAT3
0.143	-0.019	0.062	0.634276	0.963665	STAT6
-0.778	-0.938	-0.858	1.23992e-05	0.00179876	STAU1
-0.382	-0.447	-0.4145	0.005583	0.0952863	STAU2
-0.08	0.09	0.005	0.969315	0.998944	STIP1
-0.144	0.029	-0.0575	0.659624	0.9685	STK26
-0.519	-0.284	-0.4015	0.00832375	0.118221	STK39
-0.055	-0.061	-0.058	0.65066	0.9685	STK4
0.299	-0.063	0.118	0.399599	0.886714	STMN1
0.186	0.082	0.134	0.306811	0.814313	STOM
0.332	0.18	0.256	0.0646809	0.421048	STOML2
0.009	0.044	0.0265	0.835702	0.987478	STRAP
-0.209	-0.254	-0.2315	0.0871862	0.497402	STRBP
-0.165	-0.273	-0.219	0.105687	0.554542	STT3A
0.136	-0.229	-0.0465	0.73731	0.98648	STT3B
0.014	0.274	0.144	0.28998	0.798792	SUB1
-0.022	0.164	0.071	0.588377	0.955703	SUCLA2
0.023	-0.178	-0.0775	0.556548	0.944301	SUCLG1
0.028	0.156	0.092	0.479808	0.922349	SUCLG2
-0.029	0.129	0.05	0.700576	0.977588	SUGT1
0.811	-0.007	0.402	0.0355205	0.301375	SULT1A1
-0.013	0.068	0.0275	0.830192	0.987478	SUMF2
0.11	-0.047	0.0315	0.808214	0.987478	SUPT16H
-0.053	-0.205	-0.129	0.328209	0.834787	SUPT4H1
0.009	0.07	0.0395	0.757843	0.987346	SUPT5H
-0.118	-0.052	-0.085	0.510011	0.935404	SUPT6H
-0.021	0.145	0.062	0.634557	0.963665	SUPV3L1
0.222	-0.194	0.014	0.921139	0.995512	SYK
0.003	1.391	0.697	0.0108912	0.145526	SYMPK
-0.172	-0.282	-0.227	0.0947849	0.518106	SYNCRIP
-0.163	-0.24	-0.2015	0.132379	0.623808	TAF15
-0.022	0.312	0.145	0.298787	0.806138	TAGLN2
0.071	0.142	0.1065	0.41152	0.895816	TALDO1
-0.537	-0.506	-0.5215	0.00106598	0.0323135	TARDBP
-0.101	0.026	-0.0375	0.771504	0.987478	TARS
-0.151	0.142	-0.0045	0.973331	0.998944	TARS2
0.364	0.015	0.1895	0.182993	0.705561	TAX1BP1
-0.236	-1.346	-0.791	0.00176272	0.04262	TBC1D2B
-0.998	-0.484	-0.741	0.000191792	0.009589	TBC1D4
0.015	0.433	0.224	0.130265	0.617842	TBC1D8B
0.187	0.138	0.1625	0.217055	0.733508	TBCA
-0.199	0.238	0.0195	0.891379	0.989826	TBCB
-0.134	-0.518	-0.326	0.0327902	0.294454	TBCD
0.312	0.166	0.239	0.0818188	0.488967	TBCE
-0.182	-0.045	-0.1135	0.386414	0.885483	TBL1XR1
-0.111	0.106	-0.0025	0.984829	0.999014	TBL3
0.31	0.048	0.179	0.193667	0.717538	TBRG4
0.131	-0.056	0.0375	0.774154	0.987478	TCEA1
0.011	-0.028	-0.0085	0.946932	0.998944	TCERG1
-0.34	-0.084	-0.212	0.127733	0.614752	TCF7L2
-0.195	0.065	-0.065	0.62698	0.962925	TCOF1
0.095	-0.014	0.0405	0.753205	0.987346	TCP1
-0.208	-0.023	-0.1155	0.382901	0.882714	TECR
0.369	0.225	0.297	0.0354737	0.301375	TFAM
-0.318	-0.622	-0.47	0.00348764	0.065587	TFB1M
0.133	0.126	0.1295	0.319421	0.827479	TFCP2
0.073	0.104	0.0885	0.4921	0.928509	TFRC
-0.473	-0.005	-0.239	0.116033	0.584948	THOC2
-0.019	0.1	0.0405	0.753557	0.987346	THOC3
-0.163	-0.573	-0.368	0.0193737	0.218472	THOC6
-0.006	0.052	0.023	0.85732	0.987478	THOP1
0.159	-0.284	-0.0625	0.663541	0.9685	THRAP3
-0.108	-0.152	-0.13	0.318205	0.827479	THUMPD3
-0.476	0.065	-0.2055	0.186168	0.705561	THYN1
-0.138	-0.196	-0.167	0.205582	0.729238	TIAL1
-0.06	0.008	-0.026	0.839109	0.987478	TIMM13
0.124	0.067	0.0955	0.459835	0.916139	TIMM44
-0.035	-0.269	-0.152	0.261593	0.779026	TIMM50
0.224	0.109	0.1665	0.209617	0.729238	TIMM8A
0.588	0.269	0.4285	0.00662475	0.103262	TIMM9
-0.134	0.117	-0.0085	0.948956	0.998944	TIPRL
0.018	0.099	0.0585	0.649268	0.9685	TKFC
0.147	-0.007	0.07	0.591051	0.955703	TKT
-0.272	-0.018	-0.145	0.285922	0.792234	TLE3
-0.006	0.074	0.034	0.790973	0.987478	TLN1
0.341	-0.157	0.092	0.534416	0.940553	TM9SF2
-0.339	0	-0.1695	0.228796	0.746409	TMA16
0.131	0.116	0.1235	0.341589	0.840469	TMED10
0.284	-0.053	0.1155	0.404858	0.888431	TMED9
0.098	0.089	0.0935	0.468185	0.916139	TMOD3
0.273	0.346	0.3095	0.0281332	0.274665	TMPO
0.093	0.062	0.0775	0.546601	0.944301	TMPO
0.267	0.084	0.1755	0.192834	0.717301	TMSB10
0.025	0.339	0.182	0.194163	0.717538	TMSB4X
0.066	0.088	0.077	0.549032	0.944301	TMX1
-0.008	-0.053	-0.0305	0.811487	0.987478	TNPO1
-0.473	0.205	-0.134	0.413399	0.897536	TNRC6B
-0.262	-0.29	-0.276	0.0457863	0.350913	TOE1
0.082	0.054	0.068	0.596197	0.955703	TOMM22
0.062	0.139	0.1005	0.437979	0.905939	TOMM34
0.332	0.219	0.2755	0.0476112	0.357157	TOMM40
-0.081	-0.03	-0.0555	0.665201	0.9685	TOMM5
0.317	0.083	0.2	0.14637	0.640246	TOMM70
-0.445	-0.683	-0.564	0.000756146	0.0251759	TOP1
-0.232	-0.373	-0.3025	0.0326196	0.294454	TOP1MT
-0.161	0.075	-0.043	0.745434	0.987346	TOP2A
-0.099	-0.177	-0.138	0.291745	0.800721	TOP2B
-0.069	0.031	-0.019	0.882417	0.987976	TOR1AIP1
0.191	0.126	0.1585	0.228467	0.746409	TPD52L2
-0.012	0.057	0.0225	0.860513	0.987478	TPI1
0.194	0.446	0.32	0.0285801	0.2751	TPM1
0.228	0.169	0.1985	0.137174	0.629813	TPM3
0.079	0.265	0.172	0.201594	0.725953	TPM4
0.241	-0.032	0.1045	0.439766	0.905939	TPP1
0.236	-0.077	0.0795	0.56018	0.946782	TPP2
0.027	0.087	0.057	0.656998	0.9685	TPR
-0.114	0.078	-0.018	0.890447	0.989826	TPRKB
-0.117	0.088	-0.0145	0.911924	0.995512	TPT1
-1.364	-0.659	-1.0115	2.57886e-05	0.00290981	TRA2A
-0.983	-0.295	-0.639	0.00144085	0.0380048	TRA2B
0.157	0.025	0.091	0.484793	0.926364	TRAP1
-0.051	0.286	0.1175	0.39699	0.886714	TRIM21
0.143	0.028	0.0855	0.509979	0.935404	TRIM25
-0.165	-0.043	-0.104	0.425207	0.898643	TRIM26
0.228	-0.015	0.1065	0.427035	0.900512	TRIM27
0.094	0.241	0.1675	0.209369	0.729238	TRIM28
-1.398	0.091	-0.6535	0.0203259	0.223604	TRIM33
-0.14	0.029	-0.0555	0.670407	0.9685	TRIP13
-0.024	0.123	0.0495	0.702808	0.977588	TRMT10C
-0.107	0.109	0.001	0.99393	0.999014	TRMT112
-0.5	-0.577	-0.5385	0.000847555	0.0273236	TRMT6
-0.324	-0.548	-0.436	0.00486365	0.0858962	TRMT61A
-0.284	0.256	-0.014	0.925713	0.996884	TRNT1
0.199	-0.101	0.049	0.717187	0.977588	TROVE2
-0.084	0.008	-0.038	0.767436	0.987346	TRRAP
-0.359	-0.059	-0.209	0.138005	0.629813	TSFM
-0.319	-0.373	-0.346	0.0160083	0.189028	TSN
-0.398	-0.146	-0.272	0.0567059	0.394497	TSNAX
0.117	-0.104	0.0065	0.960613	0.998944	TSR1
0.133	0.46	0.2965	0.0446512	0.345362	TST
0	-0.188	-0.094	0.475748	0.921244	TSTA3
0.199	0.123	0.161	0.222054	0.741761	TTC1
-0.036	-0.174	-0.105	0.422094	0.897536	TTC4
0.632	0.174	0.403	0.0134493	0.168614	TTC9C
0.041	-0.124	-0.0415	0.749729	0.987346	TTLL12
-0.204	0.152	-0.026	0.850474	0.987478	TTN
0.367	-0.084	0.1415	0.333531	0.834787	TUBA1C
0.488	0.092	0.29	0.0545234	0.386858	TUBA4A
0.12	-0.059	0.0305	0.815031	0.987478	TUBB
0.275	0.153	0.214	0.113797	0.58071	TUBB4B
-0.046	0.131	0.0425	0.744573	0.987346	TUBB6
-0.086	-0.319	-0.2025	0.141674	0.632303	TUBG1
0.016	0.127	0.0715	0.580473	0.953352	TUBGCP2
0.063	-0.775	-0.356	0.0608153	0.408993	TUBGCP2
0.02	-0.159	-0.0695	0.595607	0.955703	TUBGCP3
0.044	-0.361	-0.1585	0.271275	0.785303	TUBGCP4
-0.036	-0.191	-0.1135	0.38797	0.885765	TUBGCP5
-0.142	-0.207	-0.1745	0.187386	0.706085	TUBGCP6
0.059	0.246	0.1525	0.254517	0.771882	TUFM
0.114	0.148	0.131	0.314399	0.822575	TWF1
0.114	-0.011	0.0515	0.69035	0.971904	TWF2
0.059	-0.02	0.0195	0.879055	0.987478	TWNK
-0.054	0.242	0.094	0.48946	0.926364	TXLNA
-0.068	0.107	0.0195	0.880925	0.987976	TXN
0.058	-0.008	0.025	0.845181	0.987478	TXNDC12
-0.238	0.228	-0.005	0.972436	0.998944	TXNDC17
0.189	-0.04	0.0745	0.57457	0.949735	TXNDC5
0.54	0.136	0.338	0.0289253	0.276341	TXNDC9
0.035	0	0.0175	0.891013	0.989826	TXNL1
0.006	0.041	0.0235	0.854054	0.987478	TXNRD1
0.241	-0.106	0.0675	0.62468	0.961884	TYMS
0.064	0.162	0.113	0.385711	0.885174	U2AF1
-0.31	0.054	-0.128	0.362385	0.867378	U2AF2
-0.361	-0.255	-0.308	0.0292947	0.276733	U2SURP
0.113	0.112	0.1125	0.384851	0.884556	UAP1
0.042	-0.313	-0.1355	0.334162	0.834787	UAP1L1
0.103	0.073	0.088	0.494488	0.928509	UBA1
0.103	0.027	0.065	0.613493	0.958356	UBA2
0.02	-0.077	-0.0285	0.824449	0.987478	UBA3
0.001	-0.039	-0.019	0.881774	0.987976	UBA5
0.122	-0.093	0.0145	0.912153	0.995512	UBA6
-0.021	0.129	0.054	0.677586	0.9685	UBAP2L
0.241	0.042	0.1415	0.290096	0.798792	UBE2D3
-0.414	-0.006	-0.21	0.152245	0.652339	UBE2I
0.002	0.016	0.009	0.943767	0.998944	UBE2K
0.156	-0.078	0.039	0.768192	0.987346	UBE2L3
0.086	0.137	0.1115	0.389759	0.88645	UBE2M
0.179	0.106	0.1425	0.276734	0.785303	UBE2N
0.114	-0.216	-0.051	0.709287	0.977588	UBE2T
-0.563	-0.458	-0.5105	0.0013246	0.0368666	UBR5
-0.306	-0.458	-0.382	0.00992032	0.135223	UBTF
0.316	0.224	0.27	0.0510179	0.375425	UBXN1
0.08	0.046	0.063	0.623303	0.961608	UCHL3
-0.043	0.174	0.0655	0.620015	0.9588	UCHL5
0.391	0.201	0.296	0.0375629	0.307622	UCK2
-0.18	0.178	-0.001	0.994216	0.999014	UFC1
-0.256	0.241	-0.0075	0.959284	0.998944	UFM1
0.079	-0.087	-0.004	0.975429	0.998944	UGDH
0.285	-0.052	0.1165	0.400911	0.886714	UGGT1
0.147	-0.072	0.0375	0.775928	0.987478	UGP2
-0.258	0.112	-0.073	0.600394	0.957144	UHRF1
-0.146	0.004	-0.071	0.585532	0.954787	UMPS
-0.21	-0.215	-0.2125	0.112919	0.577681	UNC13D
0.11	0.097	0.1035	0.423038	0.897536	UNC45A
-0.83	-1.002	-0.916	6.36677e-06	0.00127754	UPF1
0.346	0.241	0.2935	0.0363492	0.302917	UQCRB
0.135	0.184	0.1595	0.225179	0.742414	UQCRC1
0.074	-0.082	-0.004	0.975378	0.998944	UQCRC2
-0.002	-0.023	-0.0125	0.921979	0.995512	UQCRFS1P1
0.241	-0.127	0.057	0.681655	0.969693	UQCRQ
0.042	-0.104	-0.031	0.810799	0.987478	UROD
0.095	0.031	0.063	0.623969	0.961608	USO1
0.013	0.121	0.067	0.604109	0.958356	USP10
-0.793	-0.634	-0.7135	7.87941e-05	0.00615503	USP13
-0.045	0.116	0.0355	0.784663	0.987478	USP14
-0.048	-0.058	-0.053	0.67883	0.9685	USP39
0.093	0.052	0.0725	0.572621	0.94945	USP5
-0.005	0.125	0.06	0.643188	0.964071	USP7
-0.448	-0.265	-0.3565	0.01516	0.181118	UTP18
-0.577	0.022	-0.2775	0.0904164	0.506781	UTP4
-0.301	-0.001	-0.151	0.274299	0.785303	VAPA
0.141	-0.196	-0.0275	0.840798	0.987478	VAPB
0.135	-0.045	0.045	0.730357	0.981055	VARS
0.307	0.116	0.2115	0.122349	0.602996	VASP
0.118	-0.023	0.0475	0.713914	0.977588	VAT1
-0.184	-0.132	-0.158	0.229418	0.746426	VAV1
-0.264	0.123	-0.0705	0.615311	0.958356	VBP1
0.088	0.044	0.066	0.607204	0.958356	VCL
0.151	0.113	0.132	0.310949	0.818463	VCP
-0.053	0.094	0.0205	0.874158	0.987478	VDAC1
0.24	0.09	0.165	0.216095	0.733508	VDAC2
0.092	0.034	0.063	0.623803	0.961608	VDAC3
-0.113	0.195	0.041	0.762309	0.987346	VIM
0.094	0.13	0.112	0.3873	0.885765	VPS35
0.072	-0.2	-0.064	0.633542	0.963665	VPS4B
0.086	-0.168	-0.041	0.758111	0.987346	VRK1
0.539	-0.305	0.117	0.51377	0.935404	VTA1
0.051	0.731	0.391	0.0282644	0.274665	WAPL
0.034	-0.372	-0.169	0.242448	0.763189	WARS
0.441	-0.132	0.1545	0.321048	0.827659	WAS
-0.008	-0.077	-0.0425	0.740335	0.986711	WASF2
-0.096	-0.03	-0.063	0.624027	0.961608	WBP11
-0.052	0.043	-0.0045	0.972027	0.998944	WDR1
-0.43	0.082	-0.174	0.251872	0.765911	WDR12
-0.097	0.071	-0.013	0.920312	0.995512	WDR18
-0.094	-0.187	-0.1405	0.284232	0.790788	WDR3
-0.221	-0.072	-0.1465	0.269066	0.785303	WDR36
0.077	0.103	0.09	0.484846	0.926364	WDR61
-0.156	-0.334	-0.245	0.07696	0.477999	WDR70
-0.577	-0.135	-0.356	0.0245443	0.24678	WDR75
0.078	0.058	0.068	0.596105	0.955703	WDR77
0.171	-0.149	0.011	0.935504	0.998944	WDR82
-0.179	-0.529	-0.354	0.0207463	0.226375	WDR87
0.244	-0.024	0.11	0.415907	0.897536	WDR92
0.642	-0.014	0.314	0.0660287	0.425728	WIPF1
-0.253	0.176	-0.0385	0.786914	0.987478	WRN
0.174	-0.275	-0.0505	0.725608	0.978997	WRNIP1
-0.928	-1.162	-1.045	1.78597e-06	0.000725459	XAB2
-0.19	-0.29	-0.24	0.0787263	0.48016	XPNPEP1
0.079	0.089	0.084	0.513761	0.935404	XPO1
0.135	-0.272	-0.0685	0.628241	0.962925	XPO5
[truncated: 33 more rows]
